# Supplementary material for: Characterization of the sesame (Sesamum indicum L.) global transcriptome using Illumina paired-end sequencing and development of EST-SSR markers
Source: BMC Genomics. 2011 Sep 19;12:451. doi: 10.1186/1471-2164-12-451 (PMC3184296; doi:10.1186/1471-2164-12-451)
Supplement: Additional file 3 — Identified EST-SSRs in sesame. [file 1471-2164-12-451-S3.XLS]

## Sheet: Sheet1
ID	SSR nr.	SSR type	SSR	size	start	end
Unigene7	1	p2	(CA)6	12	172	183
Unigene7	2	p2	(AC)8	16	412	427
Unigene8	1	p2	(GT)8	16	117	132
Unigene9	1	p2	(AC)8	16	2271	2286
Unigene10	1	p2	(CT)10	20	2811	2830
Unigene12	1	p2	(GT)9	18	178	195
Unigene20	1	p3	(AGC)6	18	2435	2452
Unigene23	1	p2	(CT)10	20	2	21
Unigene23	2	p2	(AG)6	12	142	153
Unigene23	3	p4	(GTGC)4	16	157	172
Unigene24	1	p6	(CTTCCT)4	24	371	394
Unigene24	2	p3	(AAT)5	15	533	547
Unigene26	1	p2	(CT)6	12	19	30
Unigene29	1	p2	(GA)9	18	115	132
Unigene31	1	p2	(GA)9	18	132	149
Unigene33	1	p2	(CT)12	24	4427	4450
Unigene35	1	p2	(CT)7	14	2750	2763
Unigene45	1	p2	(GA)7	14	42	55
Unigene46	1	p3	(ATC)5	15	836	850
Unigene48	1	p2	(GA)7	14	2867	2880
Unigene58	1	p4	(GATC)4	16	1510	1525
Unigene70	1	p2	(CT)6	12	29	40
Unigene79	1	p2	(TA)7	14	4967	4980
Unigene87	1	p2	(AG)9	18	1	18
Unigene88	1	p2	(TC)11	22	1	22
Unigene92	1	p2	(CT)6	12	1392	1403
Unigene93	1	p2	(AC)10	20	27	46
Unigene96	1	p3	(AGA)6	18	1053	1070
Unigene104	1	p3	(GAG)5	15	1653	1667
Unigene124	1	p2	(CT)13	26	1	26
Unigene124	2	p2	(AC)7	14	40	53
Unigene126	1	p2	(AT)6	12	13	24
Unigene129	1	p2	(AT)9	18	2773	2790
Unigene129	2	p2	(GA)6	12	2818	2829
Unigene130	1	p2	(AT)7	14	1715	1728
Unigene130	2	p2	(GA)8	16	1750	1765
Unigene136	1	p6	(CCATTT)4	24	41	64
Unigene136	2	p2	(TC)6	12	97	108
Unigene136	3	p2	(AT)6	12	147	158
Unigene152	1	p2	(GA)8	16	1881	1896
Unigene156	1	p3	(TGC)5	15	849	863
Unigene156	2	p3	(TGC)5	15	953	967
Unigene157	1	p3	(TGC)5	15	541	555
Unigene175	1	p3	(GAT)5	15	1918	1932
Unigene177	1	p2	(AG)9	18	3850	3867
Unigene179	1	p2	(AG)12	24	3562	3585
Unigene180	1	p3	(TAT)5	15	731	745
Unigene182	1	p2	(GA)7	14	84	97
Unigene182	2	p3	(GCC)5	15	218	232
Unigene186	1	p3	(TCA)5	15	5488	5502
Unigene187	1	p2	(AG)14	28	226	253
Unigene201	1	p2	(CT)12	24	2807	2830
Unigene204	1	p4	(TTCC)4	16	126	141
Unigene206	1	p3	(ATC)5	15	471	485
Unigene206	2	p3	(TCA)5	15	499	513
Unigene206	3	p2	(GA)6	12	1670	1681
Unigene216	1	p2	(GA)8	16	82	97
Unigene240	1	p3	(TCA)5	15	1881	1895
Unigene240	2	p6	(ACTCCA)5	30	2170	2199
Unigene244	1	p2	(AC)8	16	2060	2075
Unigene249	1	p2	(CT)11	22	2770	2791
Unigene249	2	p4	(ACAT)4	16	3001	3016
Unigene251	1	p2	(GT)6	12	2556	2567
Unigene252	1	p2	(AC)6	12	55	66
Unigene252	2	p2	(TC)9	18	3315	3332
Unigene260	1	p2	(CT)12	24	1	24
Unigene263	1	p2	(CT)10	20	9	28
Unigene267	1	p2	(TA)6	12	419	430
Unigene269	1	p2	(GA)26	52	91	142
Unigene273	1	p6	(GATGAA)4	24	1	24
Unigene275	1	p2	(TC)8	16	105	120
Unigene276	1	p3	(ATT)7	21	1532	1552
Unigene278	1	p2	(TA)6	12	291	302
Unigene284	1	p2	(AC)9	18	56	73
Unigene299	1	p2	(AT)7	14	14	27
Unigene313	1	p4	(ATAC)5	20	83	102
Unigene321	1	p3	(CTC)5	15	758	772
Unigene323	1	p3	(TCT)5	15	39	53
Unigene324	1	p3	(GAA)5	15	355	369
Unigene331	1	c	(TA)6(GA)6	24	1419	1442
Unigene332	1	p3	(CAG)5	15	2131	2145
Unigene333	1	p3	(GAG)6	18	1730	1747
Unigene347	1	p4	(TCAT)4	16	118	133
Unigene348	1	p2	(AT)11	22	7	28
Unigene353	1	p3	(GTA)6	18	1277	1294
Unigene354	1	p3	(CTA)6	18	182	199
Unigene354	2	p2	(TC)9	18	2959	2976
Unigene370	1	p3	(TGC)5	15	2018	2032
Unigene387	1	p2	(CT)7	14	36	49
Unigene399	1	p2	(TC)6	12	12	23
Unigene401	1	p2	(AC)8	16	1631	1646
Unigene402	1	p4	(GATA)4	16	2014	2029
Unigene408	1	p4	(TACA)4	16	74	89
Unigene408	2	p2	(CA)6	12	146	157
Unigene416	1	p3	(CCA)5	15	1563	1577
Unigene417	1	p3	(CCA)5	15	937	951
Unigene419	1	p2	(CT)10	20	107	126
Unigene424	1	p2	(TC)7	14	62	75
Unigene424	2	p2	(TC)13	26	150	175
Unigene425	1	p2	(TC)7	14	6	19
Unigene425	2	p2	(TC)12	24	94	117
Unigene427	1	p2	(TC)6	12	5	16
Unigene431	1	p2	(GA)6	12	3073	3084
Unigene439	1	p2	(CT)10	20	1495	1514
Unigene443	1	p2	(TC)8	16	224	239
Unigene447	1	p2	(AC)6	12	783	794
Unigene450	1	p2	(AG)6	12	919	930
Unigene470	1	p2	(TC)7	14	31	44
Unigene471	1	p2	(AG)6	12	1528	1539
Unigene481	1	c*	(TGGTGA)5(TGA)7*	48	950	997
Unigene481	2	c	(AT)6(AG)6	24	1249	1272
Unigene481	3	p2	(AT)8	16	1324	1339
Unigene483	1	p2	(TC)13	26	1054	1079
Unigene492	1	p2	(TC)10	20	274	293
Unigene501	1	p2	(CT)7	14	42	55
Unigene504	1	p3	(TGC)5	15	561	575
Unigene517	1	p2	(TC)8	16	19	34
Unigene517	2	p3	(TGT)6	18	181	198
Unigene531	1	p2	(CA)7	14	4504	4517
Unigene537	1	p2	(TG)7	14	1292	1305
Unigene537	2	p2	(AG)12	24	1310	1333
Unigene538	1	p2	(TG)7	14	1485	1498
Unigene538	2	p2	(AG)12	24	1503	1526
Unigene544	1	p3	(AGG)7	21	26	46
Unigene545	1	p2	(AG)9	18	2515	2532
Unigene545	2	p2	(AG)13	26	2535	2560
Unigene575	1	p2	(AG)9	18	2631	2648
Unigene579	1	c	(CA)6(TA)6	24	1078	1101
Unigene580	1	p2	(CT)7	14	242	255
Unigene586	1	p2	(TA)9	18	509	526
Unigene587	1	p3	(AGA)9	27	1	27
Unigene591	1	p2	(TC)11	22	151	172
Unigene591	2	p2	(CT)6	12	211	222
Unigene592	1	p2	(GA)8	16	548	563
Unigene592	2	p2	(CT)20	40	807	846
Unigene592	3	p4	(TTCT)4	16	865	880
Unigene593	1	p2	(GA)6	12	890	901
Unigene593	2	p2	(CT)14	28	1156	1183
Unigene593	3	p4	(TTCT)4	16	1202	1217
Unigene594	1	p2	(AG)10	20	9	28
Unigene594	2	p2	(GA)7	14	793	806
Unigene598	1	p2	(GT)9	18	2180	2197
Unigene598	2	p2	(TA)7	14	2205	2218
Unigene598	3	p2	(CT)13	26	2284	2309
Unigene615	1	p2	(CA)13	26	3	28
Unigene620	1	p2	(TC)8	16	220	235
Unigene620	2	p4	(AAAG)6	24	247	270
Unigene622	1	p4	(CTTT)6	24	3108	3131
Unigene622	2	p2	(AG)8	16	3142	3157
Unigene627	1	p4	(GATT)4	16	3525	3540
Unigene638	1	p2	(AG)6	12	683	694
Unigene657	1	p2	(GT)8	16	2013	2028
Unigene663	1	p2	(AT)6	12	1782	1793
Unigene665	1	p5	(ACCAC)4	20	29	48
Unigene670	1	p2	(AT)11	22	248	269
Unigene692	1	p2	(CT)11	22	1	22
Unigene700	1	p2	(TC)8	16	829	844
Unigene700	2	p2	(GA)7	14	898	911
Unigene708	1	p2	(GA)7	14	150	163
Unigene715	1	p2	(TC)8	16	1	16
Unigene715	2	p2	(GT)7	14	241	254
Unigene734	1	p6	(CACCCT)4	24	70	93
Unigene744	1	p3	(AGC)5	15	20	34
Unigene747	1	p2	(AC)8	16	49	64
Unigene753	1	p3	(CTT)9	27	1	27
Unigene754	1	p3	(GCT)6	18	2504	2521
Unigene754	2	p3	(TCT)8	24	2531	2554
Unigene771	1	p2	(AG)12	24	235	258
Unigene771	2	p3	(AGA)5	15	296	310
Unigene773	1	p2	(AG)6	12	361	372
Unigene779	1	p2	(TA)8	16	1683	1698
Unigene781	1	p3	(CCT)5	15	3	17
Unigene797	1	p3	(GGA)5	15	851	865
Unigene798	1	p2	(GT)7	14	2552	2565
Unigene804	1	p2	(CT)8	16	6	21
Unigene817	1	p3	(ATT)5	15	79	93
Unigene825	1	p2	(AG)7	14	3494	3507
Unigene833	1	p2	(GA)11	22	2343	2364
Unigene848	1	p3	(GGA)6	18	339	356
Unigene861	1	p2	(GA)6	12	560	571
Unigene861	2	p4	(TATG)4	16	754	769
Unigene897	1	p3	(ATC)5	15	44	58
Unigene897	2	p2	(AC)9	18	88	105
Unigene897	3	p3	(TAT)5	15	3156	3170
Unigene898	1	p3	(ATC)5	15	87	101
Unigene898	2	p2	(AC)9	18	131	148
Unigene910	1	p3	(ATC)5	15	277	291
Unigene915	1	p3	(CTC)6	18	337	354
Unigene921	1	p4	(TGTT)4	16	1700	1715
Unigene922	1	c	(TG)6(TA)6	24	67	90
Unigene923	1	p2	(AG)8	16	2776	2791
Unigene931	1	p2	(AG)7	14	1789	1802
Unigene941	1	p2	(AG)6	12	1671	1682
Unigene947	1	p3	(GCT)6	18	2648	2665
Unigene947	2	p2	(TG)13	26	4999	5024
Unigene951	1	p3	(CCG)5	15	70	84
Unigene954	1	p3	(GCT)5	15	890	904
Unigene987	1	p2	(AT)11	22	3823	3844
Unigene989	1	p2	(CT)8	16	79	94
Unigene989	2	p2	(AC)6	12	108	119
Unigene995	1	p6	(CATATT)4	24	1505	1528
Unigene995	2	p3	(CTG)5	15	1601	1615
Unigene1005	1	p2	(CA)6	12	14	25
Unigene1005	2	p2	(AG)6	12	34	45
Unigene1005	3	p2	(TC)6	12	176	187
Unigene1016	1	p6	(CCATCT)4	24	64	87
Unigene1016	2	c	(TC)8(TA)6	28	117	144
Unigene1016	3	p2	(TG)6	12	173	184
Unigene1019	1	p2	(AT)13	26	1	26
Unigene1030	1	p2	(GA)11	22	288	309
Unigene1030	2	p3	(ATC)9	27	876	902
Unigene1030	3	p3	(TTA)5	15	904	918
Unigene1032	1	p2	(AT)11	22	499	520
Unigene1037	1	p2	(GA)6	12	863	874
Unigene1037	2	p2	(GA)6	12	889	900
Unigene1037	3	p2	(AG)6	12	915	926
Unigene1043	1	p2	(TC)7	14	351	364
Unigene1050	1	p6	(GTTTTC)4	24	374	397
Unigene1059	1	p3	(ACC)5	15	123	137
Unigene1065	1	p2	(TC)6	12	160	171
Unigene1065	2	p2	(AC)6	12	184	195
Unigene1078	1	c	(TG)9(AG)10	38	210	247
Unigene1082	1	p2	(TC)6	12	388	399
Unigene1100	1	p2	(GA)23	46	1418	1463
Unigene1107	1	p3	(TTC)5	15	766	780
Unigene1107	2	p2	(CT)7	14	841	854
Unigene1110	1	p2	(AG)6	12	588	599
Unigene1113	1	p2	(GA)6	12	1015	1026
Unigene1114	1	p2	(TC)9	18	53	70
Unigene1123	1	p6	(AAAAAT)4	24	51	74
Unigene1126	1	p4	(ATAC)4	16	1255	1270
Unigene1142	1	p2	(AG)6	12	159	170
Unigene1143	1	p2	(GA)11	22	1106	1127
Unigene1146	1	p2	(GA)7	14	1086	1099
Unigene1156	1	p3	(GCC)6	18	457	474
Unigene1157	1	p2	(TC)7	14	1902	1915
Unigene1158	1	p2	(AT)6	12	1302	1313
Unigene1161	1	p2	(AT)8	16	4	19
Unigene1161	2	p2	(AT)6	12	1216	1227
Unigene1172	1	p4	(TATC)4	16	152	167
Unigene1173	1	p3	(CCA)6	18	144	161
Unigene1173	2	p2	(CT)6	12	481	492
Unigene1192	1	p2	(TG)8	16	668	683
Unigene1197	1	p2	(CT)8	16	1150	1165
Unigene1203	1	p5	(AGAAA)4	20	278	297
Unigene1216	1	p3	(TTC)5	15	227	241
Unigene1220	1	p2	(AG)11	22	700	721
Unigene1222	1	p3	(CCT)5	15	53	67
Unigene1223	1	p3	(TCA)5	15	933	947
Unigene1250	1	p2	(AG)6	12	118	129
Unigene1264	1	p3	(CGG)5	15	556	570
Unigene1268	1	p2	(CA)6	12	842	853
Unigene1289	1	p2	(TC)6	12	1	12
Unigene1303	1	p3	(TAT)5	15	165	179
Unigene1315	1	p2	(TC)11	22	1035	1056
Unigene1319	1	p3	(CCA)5	15	67	81
Unigene1346	1	p2	(AT)9	18	1490	1507
Unigene1352	1	p2	(GA)6	12	966	977
Unigene1353	1	p3	(AGC)6	18	36	53
Unigene1359	1	p2	(AG)12	24	2350	2373
Unigene1360	1	p2	(AG)10	20	1357	1376
Unigene1361	1	p2	(AT)8	16	264	279
Unigene1366	1	p2	(TA)7	14	170	183
Unigene1377	1	p4	(TATG)4	16	1620	1635
Unigene1386	1	p2	(AG)6	12	50	61
Unigene1388	1	p2	(TA)8	16	1456	1471
Unigene1389	1	p2	(GA)6	12	1854	1865
Unigene1391	1	p2	(TG)6	12	447	458
Unigene1424	1	p2	(TC)9	18	111	128
Unigene1426	1	p2	(TC)10	20	12	31
Unigene1430	1	p3	(GAT)5	15	1673	1687
Unigene1430	2	p2	(GT)6	12	3008	3019
Unigene1430	3	p2	(GA)7	14	3042	3055
Unigene1431	1	p2	(TG)7	14	36	49
Unigene1431	2	p4	(TGTT)4	16	353	368
Unigene1438	1	p2	(CT)7	14	89	102
Unigene1438	2	p2	(AG)6	12	151	162
Unigene1442	1	p3	(AAG)5	15	1334	1348
Unigene1444	1	p3	(TCT)5	15	191	205
Unigene1462	1	p3	(ATC)5	15	1832	1846
Unigene1466	1	p2	(AG)9	18	542	559
Unigene1466	2	c	(GT)11(GA)13	48	563	610
Unigene1469	1	p2	(CT)8	16	1	16
Unigene1471	1	p3	(TGG)5	15	448	462
Unigene1472	1	p4	(TGAT)5	20	1474	1493
Unigene1472	2	p2	(AG)6	12	1497	1508
Unigene1478	1	p3	(CTT)5	15	1166	1180
Unigene1478	2	p3	(GAG)5	15	1264	1278
Unigene1492	1	p3	(ATG)5	15	525	539
Unigene1498	1	p3	(TGC)5	15	154	168
Unigene1505	1	p3	(ACC)5	15	88	102
Unigene1505	2	p3	(CCT)5	15	407	421
Unigene1519	1	p3	(TGC)5	15	487	501
Unigene1523	1	p2	(TA)6	12	1523	1534
Unigene1531	1	p3	(GGA)7	21	2391	2411
Unigene1536	1	c	(TG)7(AG)6	26	517	542
Unigene1545	1	p2	(AC)6	12	192	203
Unigene1545	2	p2	(TG)7	14	322	335
Unigene1550	1	p2	(CT)10	20	9	28
Unigene1554	1	p2	(AC)10	20	1237	1256
Unigene1559	1	p2	(TC)10	20	1108	1127
Unigene1560	1	p2	(AG)10	20	155	174
Unigene1562	1	p3	(TTC)5	15	95	109
Unigene1567	1	c	(TG)6(TA)10(GA)8	48	979	1026
Unigene1567	2	p2	(AG)6	12	1164	1175
Unigene1586	1	p2	(GA)8	16	1	16
Unigene1588	1	p2	(AT)9	18	11	28
Unigene1613	1	p2	(CA)13	26	1	26
Unigene1628	1	p2	(GT)7	14	82	95
Unigene1636	1	p2	(AT)8	16	1298	1313
Unigene1640	1	p3	(TAT)6	18	1152	1169
Unigene1651	1	p2	(CT)7	14	1663	1676
Unigene1657	1	p2	(TC)8	16	1501	1516
Unigene1660	1	p2	(CA)8	16	78	93
Unigene1660	2	p2	(AC)9	18	938	955
Unigene1663	1	p2	(AG)9	18	51	68
Unigene1666	1	p6	(ACCCGT)4	24	266	289
Unigene1675	1	p2	(AG)11	22	1	22
Unigene1675	2	p2	(AG)7	14	32	45
Unigene1699	1	p6	(CCAAAC)5	30	219	248
Unigene1701	1	p2	(CT)6	12	77	88
Unigene1701	2	p2	(TC)7	14	94	107
Unigene1704	1	p3	(GCA)5	15	471	485
Unigene1711	1	p3	(CTT)5	15	728	742
Unigene1715	1	p2	(AG)6	12	542	553
Unigene1720	1	c	(CT)7(CA)7	28	1	28
Unigene1726	1	p2	(AG)8	16	75	90
Unigene1726	2	p2	(GA)6	12	102	113
Unigene1727	1	p2	(CT)7	14	2524	2537
Unigene1728	1	p2	(AG)7	14	132	145
Unigene1729	1	p4	(TATT)4	16	1777	1792
Unigene1731	1	p2	(TA)6	12	129	140
Unigene1731	2	p2	(TC)7	14	2455	2468
Unigene1735	1	p3	(CTC)6	18	254	271
Unigene1735	2	p3	(CCA)6	18	286	303
Unigene1735	3	p3	(CAT)6	18	778	795
Unigene1736	1	p2	(AG)11	22	2387	2408
Unigene1740	1	p3	(AGA)7	21	815	835
Unigene1743	1	p3	(GTC)5	15	493	507
Unigene1744	1	p2	(CT)8	16	81	96
Unigene1747	1	p2	(CA)8	16	1642	1657
Unigene1749	1	p2	(GA)8	16	1906	1921
Unigene1749	2	p2	(AG)6	12	1926	1937
Unigene1749	3	p2	(AT)8	16	2157	2172
Unigene1752	1	p3	(GCT)8	24	2580	2603
Unigene1760	1	p3	(CTT)6	18	267	284
Unigene1772	1	p4	(TGTA)6	24	674	697
Unigene1780	1	p2	(GA)9	18	155	172
Unigene1785	1	p2	(CA)9	18	9	26
Unigene1785	2	p2	(TG)6	12	457	468
Unigene1785	3	p3	(TGA)7	21	1277	1297
Unigene1788	1	p2	(TC)8	16	98	113
Unigene1788	2	p2	(CT)6	12	127	138
Unigene1797	1	p2	(GA)6	12	445	456
Unigene1798	1	p3	(CCA)5	15	845	859
Unigene1799	1	p2	(AC)6	12	142	153
Unigene1799	2	p2	(GT)6	12	1620	1631
Unigene1824	1	p2	(AC)6	12	1637	1648
Unigene1824	2	p3	(AAT)5	15	1723	1737
Unigene1827	1	p3	(AAG)7	21	1405	1425
Unigene1828	1	p2	(CA)8	16	60	75
Unigene1828	2	p3	(AAG)7	21	1290	1310
Unigene1832	1	p2	(TC)6	12	89	100
Unigene1839	1	p2	(AG)13	26	948	973
Unigene1853	1	p2	(AG)7	14	1787	1800
Unigene1854	1	p2	(TC)6	12	37	48
Unigene1862	1	p3	(TGT)7	21	28	48
Unigene1863	1	p3	(CAA)7	21	1634	1654
Unigene1873	1	p2	(CA)6	12	500	511
Unigene1875	1	p2	(TA)6	12	4	15
Unigene1875	2	p3	(AGT)6	18	61	78
Unigene1875	3	p3	(GAG)7	21	652	672
Unigene1877	1	p2	(CT)6	12	118	129
Unigene1885	1	p3	(GAG)6	18	1405	1422
Unigene1886	1	p3	(GGA)5	15	1835	1849
Unigene1886	2	p6	(CTATTG)4	24	1997	2020
Unigene1905	1	c	(TGA)9(GGA)6(AGA)6	63	489	551
Unigene1913	1	p3	(GAA)7	21	32	52
Unigene1926	1	p3	(CCA)6	18	279	296
Unigene1952	1	p2	(CT)8	16	739	754
Unigene1956	1	p2	(TC)8	16	77	92
Unigene1956	2	p2	(CT)7	14	100	113
Unigene1956	3	p2	(GA)7	14	127	140
Unigene1978	1	p2	(TC)6	12	480	491
Unigene1978	2	c	(CT)8(CA)6	28	501	528
Unigene1978	3	p2	(GA)10	20	642	661
Unigene1987	1	p2	(GT)8	16	1418	1433
Unigene2002	1	p2	(CT)6	12	91	102
Unigene2006	1	p2	(TA)9	18	1320	1337
Unigene2007	1	p2	(AG)12	24	480	503
Unigene2010	1	p3	(TGC)5	15	370	384
Unigene2022	1	p2	(AG)8	16	128	143
Unigene2022	2	p3	(GAA)6	18	2735	2752
Unigene2026	1	p2	(GA)7	14	96	109
Unigene2026	2	p2	(AG)15	30	133	162
Unigene2026	3	p3	(CAG)6	18	990	1007
Unigene2027	1	p2	(CT)7	14	22	35
Unigene2040	1	p2	(AC)7	14	122	135
Unigene2041	1	p2	(AG)6	12	935	946
Unigene2042	1	p2	(TC)6	12	15	26
Unigene2053	1	p2	(AG)27	54	94	147
Unigene2055	1	p2	(TC)7	14	1965	1978
Unigene2071	1	p2	(GT)6	12	554	565
Unigene2091	1	c	(ATAC)4(AT)7	30	1	30
Unigene2101	1	p2	(TC)6	12	92	103
Unigene2107	1	p2	(CT)7	14	22	35
Unigene2108	1	p2	(AT)7	14	109	122
Unigene2109	1	p3	(GAG)5	15	76	90
Unigene2110	1	p3	(TTA)5	15	393	407
Unigene2113	1	p2	(AT)8	16	389	404
Unigene2113	2	p5	(AAGAC)5	25	2691	2715
Unigene2113	3	p2	(GA)12	24	2956	2979
Unigene2115	1	p6	(TCTGTC)4	24	122	145
Unigene2124	1	p2	(CT)8	16	156	171
Unigene2124	2	p2	(AC)10	20	206	225
Unigene2133	1	p2	(TC)6	12	22	33
Unigene2143	1	p2	(CT)13	26	854	879
Unigene2149	1	p2	(TG)11	22	80	101
Unigene2160	1	p3	(TCA)5	15	190	204
Unigene2161	1	p2	(CT)9	18	1381	1398
Unigene2162	1	p6	(CGGTGG)4	24	282	305
Unigene2162	2	c	(GGT)5(GGC)5	30	859	888
Unigene2163	1	p2	(GA)10	20	454	473
Unigene2167	1	p2	(GA)7	14	689	702
Unigene2169	1	p2	(GT)12	24	813	836
Unigene2182	1	p2	(CT)6	12	1252	1263
Unigene2185	1	p3	(GAA)5	15	22	36
Unigene2188	1	p2	(GA)7	14	2236	2249
Unigene2188	2	p2	(AG)6	12	2272	2283
Unigene2193	1	p3	(AAT)5	15	27	41
Unigene2202	1	p2	(AT)6	12	74	85
Unigene2203	1	p2	(TC)6	12	438	449
Unigene2206	1	p2	(TC)10	20	8	27
Unigene2206	2	p2	(CT)6	12	41	52
Unigene2211	1	p2	(AC)6	12	1890	1901
Unigene2218	1	p3	(ATT)9	27	302	328
Unigene2218	2	p4	(ATTA)4	16	413	428
Unigene2222	1	p2	(GA)7	14	417	430
Unigene2223	1	p2	(GA)6	12	53	64
Unigene2241	1	p2	(TA)7	14	237	250
Unigene2241	2	p3	(GAG)5	15	1251	1265
Unigene2256	1	p2	(GA)8	16	12	27
Unigene2269	1	p3	(CTG)6	18	571	588
Unigene2292	1	p2	(CT)7	14	74	87
Unigene2301	1	p2	(CA)8	16	100	115
Unigene2309	1	p3	(ATC)5	15	563	577
Unigene2310	1	p2	(TC)12	24	1	24
Unigene2310	2	p3	(CCA)5	15	221	235
Unigene2324	1	p4	(TTCT)4	16	939	954
Unigene2334	1	p3	(TCA)5	15	1000	1014
Unigene2335	1	p3	(ATG)5	15	3878	3892
Unigene2335	2	p3	(TGA)5	15	3987	4001
Unigene2341	1	p3	(CTC)5	15	1383	1397
Unigene2347	1	p2	(CT)8	16	1150	1165
Unigene2349	1	p2	(AT)6	12	1363	1374
Unigene2350	1	p4	(TTAT)4	16	649	664
Unigene2351	1	p2	(CA)12	24	1288	1311
Unigene2352	1	p2	(AG)10	20	1163	1182
Unigene2353	1	p3	(ATC)5	15	1009	1023
Unigene2376	1	p3	(CTG)5	15	358	372
Unigene2387	1	p6	(GCACCC)4	24	1727	1750
Unigene2390	1	p2	(GA)11	22	100	121
Unigene2392	1	p3	(TGG)5	15	293	307
Unigene2397	1	p2	(TC)6	12	54	65
Unigene2405	1	p2	(AG)11	22	1834	1855
Unigene2406	1	p2	(CT)8	16	85	100
Unigene2414	1	c	(AC)6(AT)9	30	220	249
Unigene2416	1	p3	(AGA)5	15	853	867
Unigene2419	1	p2	(TA)6	12	873	884
Unigene2454	1	p2	(TC)10	20	1	20
Unigene2477	1	p2	(AG)6	12	496	507
Unigene2482	1	p2	(GA)7	14	1689	1702
Unigene2484	1	p2	(TC)6	12	100	111
Unigene2484	2	p3	(CTC)5	15	342	356
Unigene2488	1	p2	(AG)7	14	123	136
Unigene2491	1	p2	(CT)11	22	849	870
Unigene2494	1	p2	(GA)6	12	868	879
Unigene2514	1	p3	(GGT)5	15	225	239
Unigene2526	1	p4	(TTAT)4	16	17	32
Unigene2531	1	p2	(AT)10	20	58	77
Unigene2545	1	p2	(CT)6	12	100	111
Unigene2557	1	p2	(AG)7	14	2111	2124
Unigene2575	1	p2	(TC)10	20	84	103
Unigene2576	1	p3	(TGA)5	15	541	555
Unigene2578	1	p2	(AG)12	24	1	24
Unigene2580	1	p2	(AT)7	14	5	18
Unigene2591	1	p3	(GAG)5	15	535	549
Unigene2604	1	p3	(CAT)5	15	1	15
Unigene2636	1	p2	(CT)6	12	465	476
Unigene2636	2	p2	(TC)7	14	494	507
Unigene2637	1	p2	(GA)12	24	533	556
Unigene2639	1	p2	(AC)11	22	212	233
Unigene2658	1	p2	(CT)9	18	1	18
Unigene2658	2	p2	(TC)8	16	421	436
Unigene2658	3	p2	(CT)6	12	708	719
Unigene2664	1	p2	(GA)6	12	1640	1651
Unigene2684	1	p3	(GCC)5	15	50	64
Unigene2725	1	c*	(TGGAGG)7(GGT)5*	55	680	734
Unigene2725	2	p3	(TTC)5	15	814	828
Unigene2728	1	p3	(GCA)5	15	83	97
Unigene2740	1	p2	(CT)9	18	1703	1720
Unigene2765	1	p2	(AC)6	12	751	762
Unigene2782	1	p3	(GCC)6	18	295	312
Unigene2799	1	p3	(CCT)9	27	203	229
Unigene2800	1	c	(TC)11(TA)8	38	138	175
Unigene2801	1	p2	(CT)12	24	399	422
Unigene2812	1	p4	(ATAC)4	16	45	60
Unigene2814	1	c	(GCC)5(GCT)5	30	419	448
Unigene2815	1	p2	(AG)8	16	399	414
Unigene2816	1	p2	(GA)7	14	288	301
Unigene2836	1	p3	(TTC)5	15	6	20
Unigene2837	1	p6	(TGGCGG)4	24	548	571
Unigene2844	1	p2	(GA)9	18	19	36
Unigene2844	2	p3	(CTC)5	15	395	409
Unigene2846	1	p2	(TA)6	12	378	389
Unigene2847	1	p3	(ATC)5	15	43	57
Unigene2847	2	p2	(GT)6	12	169	180
Unigene2855	1	p2	(TC)8	16	30	45
Unigene2860	1	p3	(TCC)6	18	317	334
Unigene2878	1	p2	(CT)11	22	613	634
Unigene2905	1	p3	(TGA)5	15	415	429
Unigene2906	1	p3	(CAA)6	18	226	243
Unigene2922	1	p2	(GT)6	12	1	12
Unigene2922	2	p2	(TG)9	18	14	31
Unigene2925	1	p3	(CTT)7	21	199	219
Unigene2932	1	p3	(CAA)6	18	218	235
Unigene2964	1	p3	(GGT)5	15	246	260
Unigene2969	1	p6	(TCATCC)4	24	534	557
Unigene2988	1	p3	(GGA)10	30	351	380
Unigene2988	2	p3	(GCG)5	15	384	398
Unigene2993	1	p2	(AC)6	12	133	144
Unigene2994	1	p2	(GA)8	16	96	111
Unigene2995	1	p2	(CA)8	16	85	100
Unigene3008	1	p2	(TA)6	12	537	548
Unigene3012	1	p3	(CCA)7	21	61	81
Unigene3012	2	p3	(ACC)6	18	118	135
Unigene3029	1	p2	(GA)6	12	282	293
Unigene3033	1	p2	(GA)6	12	706	717
Unigene3036	1	p3	(TCC)6	18	300	317
Unigene3036	2	p3	(TCC)6	18	327	344
Unigene3036	3	p3	(TCC)6	18	354	371
Unigene3039	1	p2	(CT)11	22	380	401
Unigene3039	2	p2	(AT)9	18	403	420
Unigene3065	1	p2	(CT)7	14	110	123
Unigene3068	1	p2	(TC)12	24	1	24
Unigene3075	1	p3	(CCA)5	15	509	523
Unigene3101	1	p2	(GA)8	16	263	278
Unigene3101	2	p2	(AG)11	22	452	473
Unigene3110	1	p2	(TG)7	14	290	303
Unigene3115	1	p2	(AT)7	14	77	90
Unigene3122	1	p3	(TGC)6	18	55	72
Unigene3137	1	p2	(TA)10	20	192	211
Unigene3145	1	p6	(CACACC)4	24	521	544
Unigene3145	2	p2	(TC)10	20	624	643
Unigene3152	1	p2	(TC)8	16	482	497
Unigene3162	1	p2	(GA)8	16	598	613
Unigene3164	1	p2	(TC)7	14	234	247
Unigene3178	1	p2	(CT)10	20	9	28
Unigene3178	2	p3	(TCT)6	18	205	222
Unigene3183	1	p2	(TC)8	16	275	290
Unigene3185	1	p2	(AG)8	16	13	28
Unigene3198	1	p2	(CA)9	18	83	100
Unigene3201	1	p5	(TTTAT)4	20	420	439
Unigene3202	1	c	(AT)8(AG)7	30	182	211
Unigene3204	1	p3	(TCC)6	18	200	217
Unigene3207	1	p2	(CT)8	16	97	112
Unigene3215	1	p2	(TC)6	12	9	20
Unigene3218	1	p2	(CA)7	14	395	408
Unigene3218	2	p2	(TA)6	12	604	615
Unigene3227	1	p2	(AT)7	14	555	568
Unigene3229	1	p2	(TC)6	12	269	280
Unigene3252	1	p2	(AG)10	20	616	635
Unigene3253	1	p2	(GA)6	12	241	252
Unigene3259	1	c	(CT)6(AT)8	28	1	28
Unigene3263	1	p2	(CT)9	18	51	68
Unigene3278	1	p2	(TG)6	12	888	899
Unigene3289	1	p2	(TC)9	18	275	292
Unigene3306	1	p2	(TC)6	12	43	54
Unigene3343	1	c*	(AG)6(GAGG)4*	25	405	429
Unigene3353	1	p2	(AG)9	18	233	250
Unigene3377	1	p3	(TTC)5	15	23	37
Unigene3385	1	p3	(CTC)5	15	128	142
Unigene3389	1	p2	(AG)9	18	1565	1582
Unigene3410	1	p2	(TA)6	12	897	908
Unigene3412	1	p2	(GA)11	22	682	703
Unigene3422	1	p3	(CCT)7	21	880	900
Unigene3423	1	p2	(AT)7	14	180	193
Unigene3454	1	p2	(TA)7	14	1515	1528
Unigene3467	1	p2	(TC)6	12	69	80
Unigene3469	1	p3	(GAG)6	18	758	775
Unigene3495	1	p3	(AAT)5	15	47	61
Unigene3499	1	p6	(AGCAGG)5	30	315	344
Unigene3502	1	p3	(ATC)6	18	403	420
Unigene3502	2	p3	(ATC)6	18	426	443
Unigene3502	3	p4	(AATA)4	16	651	666
Unigene3513	1	p3	(GAA)5	15	67	81
Unigene3521	1	p2	(CT)7	14	48	61
Unigene3531	1	p2	(AG)6	12	1704	1715
Unigene3533	1	p2	(CT)6	12	271	282
Unigene3533	2	p2	(GT)9	18	1772	1789
Unigene3536	1	p3	(TTC)9	27	1	27
Unigene3543	1	p2	(GA)13	26	2	27
Unigene3546	1	p3	(AAG)5	15	859	873
Unigene3556	1	p3	(CTA)5	15	1711	1725
Unigene3556	2	p2	(TC)8	16	1767	1782
Unigene3556	3	p2	(TC)10	20	1799	1818
Unigene3560	1	p2	(CT)9	18	870	887
Unigene3568	1	c	(CCA)6(CCT)5	33	87	119
Unigene3569	1	p2	(CT)8	16	38	53
Unigene3574	1	p2	(CT)6	12	6	17
Unigene3577	1	p2	(CT)6	12	60	71
Unigene3577	2	p3	(AAG)5	15	324	338
Unigene3581	1	p2	(GA)6	12	1618	1629
Unigene3584	1	p5	(GAGAA)5	25	491	515
Unigene3585	1	p3	(TGG)5	15	3128	3142
Unigene3585	2	p2	(GA)8	16	3172	3187
Unigene3591	1	p2	(TC)11	22	654	675
Unigene3628	1	p2	(TC)6	12	101	112
Unigene3633	1	p6	(TCGTCC)4	24	44	67
Unigene3633	2	p3	(GTG)6	18	70	87
Unigene3633	3	p2	(TC)8	16	155	170
Unigene3638	1	p2	(GA)12	24	188	211
Unigene3665	1	p3	(TCC)6	18	718	735
Unigene3668	1	p3	(CTT)5	15	207	221
Unigene3671	1	p3	(TTG)5	15	1126	1140
Unigene3674	1	p3	(CTC)5	15	1370	1384
Unigene3682	1	p2	(TC)6	12	4	15
Unigene3682	2	p2	(TC)7	14	23	36
Unigene3683	1	p2	(GT)8	16	977	992
Unigene3695	1	p3	(TGA)5	15	533	547
Unigene3698	1	p2	(TG)10	20	1007	1026
Unigene3716	1	p2	(TC)8	16	50	65
Unigene3733	1	p3	(CAC)5	15	227	241
Unigene3733	2	p3	(AAG)5	15	746	760
Unigene3733	3	p2	(AG)10	20	912	931
Unigene3744	1	p2	(AG)11	22	985	1006
Unigene3772	1	p2	(AG)9	18	641	658
Unigene3777	1	p2	(TG)7	14	820	833
Unigene3777	2	p2	(AG)12	24	839	862
Unigene3778	1	p2	(AC)10	20	820	839
Unigene3800	1	p2	(AT)6	12	768	779
Unigene3806	1	p2	(AG)10	20	88	107
Unigene3807	1	p3	(CTC)6	18	936	953
Unigene3815	1	p2	(AG)8	16	54	69
Unigene3817	1	p3	(GAT)6	18	207	224
Unigene3820	1	p2	(GT)13	26	1	26
Unigene3822	1	p2	(CT)6	12	556	567
Unigene3823	1	p2	(TC)10	20	149	168
Unigene3828	1	p4	(GTTT)4	16	1167	1182
Unigene3829	1	p3	(AGC)5	15	1660	1674
Unigene3830	1	p3	(CTG)5	15	484	498
Unigene3835	1	p2	(CT)7	14	28	41
Unigene3835	2	p2	(AG)6	12	903	914
Unigene3837	1	p2	(TA)8	16	359	374
Unigene3847	1	p2	(CT)9	18	1	18
Unigene3847	2	p2	(TC)10	20	107	126
Unigene3851	1	p2	(GA)10	20	1399	1418
Unigene3853	1	p3	(TGA)5	15	1135	1149
Unigene3855	1	p3	(GGA)5	15	1056	1070
Unigene3860	1	p2	(CT)11	22	1149	1170
Unigene3860	2	p2	(GA)6	12	1227	1238
Unigene3869	1	p3	(TCC)8	24	1	24
Unigene3870	1	p2	(AG)6	12	60	71
Unigene3872	1	p3	(GGC)5	15	468	482
Unigene3877	1	p3	(TCA)7	21	2	22
Unigene3894	1	p2	(GA)7	14	812	825
Unigene3894	2	p2	(AT)7	14	879	892
Unigene3920	1	p2	(TA)6	12	61	72
Unigene3922	1	p3	(TCT)5	15	289	303
Unigene3935	1	p3	(CAC)5	15	465	479
Unigene3935	2	p3	(CAT)5	15	767	781
Unigene3938	1	p2	(TC)7	14	60	73
Unigene3945	1	p3	(TTG)6	18	373	390
Unigene3946	1	p3	(TAT)5	15	2540	2554
Unigene3946	2	p6	(TGCCTG)4	24	3100	3123
Unigene3949	1	p2	(TG)7	14	84	97
Unigene3951	1	p2	(AC)6	12	48	59
Unigene3964	1	p3	(GAG)6	18	525	542
Unigene3977	1	p2	(CT)8	16	55	70
Unigene3980	1	p2	(AG)10	20	1	20
Unigene3980	2	p3	(CGG)5	15	729	743
Unigene3981	1	p3	(AGC)5	15	397	411
Unigene3993	1	p3	(CAT)5	15	588	602
Unigene4002	1	p2	(AT)8	16	7	22
Unigene4003	1	p3	(TGC)5	15	544	558
Unigene4006	1	p2	(GA)6	12	431	442
Unigene4025	1	p2	(AG)12	24	263	286
Unigene4032	1	p3	(TGA)8	24	58	81
Unigene4032	2	p3	(TGC)5	15	94	108
Unigene4050	1	p2	(CT)6	12	1057	1068
Unigene4069	1	p3	(CTC)5	15	69	83
Unigene4083	1	p2	(GA)12	24	233	256
Unigene4086	1	p3	(CCT)5	15	1004	1018
Unigene4105	1	p2	(TA)11	22	237	258
Unigene4107	1	p2	(GA)12	24	1	24
Unigene4110	1	p2	(GA)11	22	1	22
Unigene4133	1	p3	(GCA)6	18	28	45
Unigene4133	2	p2	(AG)8	16	77	92
Unigene4168	1	p2	(AT)7	14	404	417
Unigene4172	1	p2	(AC)10	20	18	37
Unigene4197	1	p2	(AG)6	12	79	90
Unigene4214	1	p3	(TAT)6	18	238	255
Unigene4219	1	p2	(TG)7	14	156	169
Unigene4223	1	p2	(AT)9	18	1	18
Unigene4226	1	p2	(TC)7	14	67	80
Unigene4229	1	p2	(AT)12	24	613	636
Unigene4242	1	p2	(TA)6	12	207	218
Unigene4243	1	p2	(TC)10	20	20	39
Unigene4243	2	p2	(TA)7	14	44	57
Unigene4253	1	p2	(AT)7	14	90	103
Unigene4289	1	p2	(TC)6	12	83	94
Unigene4297	1	p2	(GT)6	12	126	137
Unigene4304	1	p2	(AG)6	12	50	61
Unigene4305	1	p2	(AT)8	16	225	240
Unigene4310	1	p2	(TC)9	18	190	207
Unigene4311	1	p2	(TA)7	14	215	228
Unigene4340	1	p2	(GA)11	22	245	266
Unigene4351	1	p3	(ATG)5	15	218	232
Unigene4398	1	p5	(CCACA)4	20	89	108
Unigene4465	1	p2	(CA)8	16	82	97
Unigene4467	1	p2	(GT)6	12	180	191
Unigene4470	1	p2	(CA)9	18	231	248
Unigene4476	1	p2	(TG)6	12	98	109
Unigene4504	1	p2	(TG)8	16	11	26
Unigene4507	1	p2	(CT)12	24	1	24
Unigene4507	2	p3	(CTT)5	15	185	199
Unigene4515	1	p2	(CT)8	16	13	28
Unigene4545	1	p3	(TCA)5	15	295	309
Unigene4570	1	p2	(TC)8	16	1057	1072
Unigene4587	1	p4	(ATCA)4	16	956	971
Unigene4594	1	p2	(CG)6	12	184	195
Unigene4595	1	p2	(AG)12	24	283	306
Unigene4602	1	p3	(CAC)6	18	961	978
Unigene4607	1	p2	(TC)7	14	130	143
Unigene4607	2	p3	(AGT)5	15	2469	2483
Unigene4626	1	c	(AG)10(GA)8	36	160	195
Unigene4654	1	p3	(TCT)5	15	226	240
Unigene4657	1	p2	(TG)10	20	324	343
Unigene4663	1	p2	(CT)12	24	1	24
Unigene4663	2	p2	(GT)7	14	26	39
Unigene4684	1	p6	(TCTCCC)4	24	245	268
Unigene4687	1	c	(TG)9(AG)14	46	107	152
Unigene4691	1	p5	(TTTTA)4	20	125	144
Unigene4704	1	p2	(AG)6	12	38	49
Unigene4718	1	p2	(CT)6	12	28	39
Unigene4723	1	p2	(AG)7	14	239	252
Unigene4724	1	p2	(CA)13	26	242	267
Unigene4764	1	p2	(CT)8	16	21	36
Unigene4775	1	p3	(TGC)5	15	302	316
Unigene4776	1	p2	(CT)10	20	11	30
Unigene4787	1	p3	(ACC)5	15	167	181
Unigene4808	1	p2	(AG)9	18	45	62
Unigene4834	1	p2	(GA)6	12	1170	1181
Unigene4839	1	p5	(AAGAG)4	20	288	307
Unigene4839	2	p3	(GAT)8	24	317	340
Unigene4839	3	p3	(TGA)6	18	345	362
Unigene4847	1	p2	(TC)6	12	554	565
Unigene4849	1	p2	(AG)10	20	10	29
Unigene4853	1	p2	(CT)6	12	984	995
Unigene4853	2	p2	(TC)7	14	1011	1024
Unigene4853	3	p2	(TC)13	26	1348	1373
Unigene4853	4	p2	(TC)6	12	1376	1387
Unigene4864	1	p5	(AATTA)4	20	116	135
Unigene4907	1	p2	(GA)12	24	1	24
Unigene4913	1	p6	(TTCCCC)5	30	279	308
Unigene4918	1	p3	(AGA)5	15	824	838
Unigene4927	1	p2	(TA)8	16	71	86
Unigene4937	1	p3	(ATC)5	15	867	881
Unigene4952	1	p2	(AT)6	12	123	134
Unigene4976	1	p2	(AG)12	24	409	432
Unigene4990	1	p3	(ACC)7	21	22	42
Unigene4992	1	p2	(TA)8	16	87	102
Unigene5035	1	p2	(TC)12	24	1	24
Unigene5046	1	p2	(GA)8	16	75	90
Unigene5057	1	p5	(AAAAG)4	20	17	36
Unigene5075	1	p2	(TC)8	16	306	321
Unigene5082	1	p2	(GA)7	14	1689	1702
Unigene5103	1	p2	(GA)7	14	2	15
Unigene5108	1	p2	(GA)6	12	32	43
Unigene5122	1	p2	(CT)7	14	7	20
Unigene5137	1	p2	(CA)9	18	133	150
Unigene5150	1	p2	(GT)9	18	86	103
Unigene5180	1	p2	(AT)7	14	509	522
Unigene5189	1	p3	(TAA)5	15	9	23
Unigene5195	1	p2	(TC)7	14	102	115
Unigene5241	1	p2	(AG)6	12	125	136
Unigene5249	1	p3	(TAT)6	18	1749	1766
Unigene5254	1	p2	(CA)8	16	123	138
Unigene5258	1	p2	(AC)6	12	13	24
Unigene5261	1	p2	(AC)7	14	288	301
Unigene5293	1	p4	(TGAC)4	16	20	35
Unigene5304	1	p2	(CT)8	16	178	193
Unigene5312	1	p4	(AAAG)4	16	27	42
Unigene5313	1	p2	(CA)6	12	50	61
Unigene5319	1	p2	(TG)8	16	1752	1767
Unigene5324	1	p2	(TC)9	18	1	18
Unigene5325	1	p2	(GA)6	12	260	271
Unigene5326	1	p3	(GAA)5	15	153	167
Unigene5329	1	p2	(TC)7	14	1190	1203
Unigene5337	1	p2	(CA)9	18	295	312
Unigene5342	1	p3	(CAC)7	21	1067	1087
Unigene5350	1	p2	(CT)10	20	11	30
Unigene5350	2	p2	(AG)9	18	202	219
Unigene5354	1	p2	(AG)7	14	151	164
Unigene5372	1	c	(TC)8(TA)6	28	1474	1501
Unigene5379	1	p2	(TC)6	12	411	422
Unigene5383	1	p2	(CA)9	18	135	152
Unigene5408	1	p3	(CCT)5	15	197	211
Unigene5418	1	p2	(CT)6	12	125	136
Unigene5427	1	p2	(GA)6	12	1528	1539
Unigene5439	1	p2	(CA)6	12	327	338
Unigene5463	1	p3	(GAA)6	18	277	294
Unigene5469	1	p2	(GA)7	14	1242	1255
Unigene5483	1	p3	(ATT)9	27	232	258
Unigene5510	1	p2	(GA)8	16	215	230
Unigene5526	1	p3	(AGA)5	15	232	246
Unigene5533	1	p3	(GGA)5	15	1353	1367
Unigene5540	1	p2	(AG)10	20	9	28
Unigene5540	2	p3	(GAA)6	18	165	182
Unigene5585	1	p2	(AG)7	14	282	295
Unigene5593	1	p2	(GA)9	18	12	29
Unigene5593	2	p2	(TA)6	12	396	407
Unigene5593	3	p2	(TC)6	12	417	428
Unigene5602	1	p2	(CT)12	24	1	24
Unigene5608	1	p2	(TC)13	26	1	26
Unigene5616	1	p6	(AGCATC)4	24	84	107
Unigene5630	1	p2	(AG)11	22	1716	1737
Unigene5633	1	p2	(AG)10	20	797	816
Unigene5640	1	p2	(AT)6	12	110	121
Unigene5646	1	p2	(GA)7	14	181	194
Unigene5646	2	p2	(AG)11	22	208	229
Unigene5653	1	p2	(TA)9	18	1	18
Unigene5655	1	p6	(GTGTGA)4	24	315	338
Unigene5655	2	p6	(GTGAGT)4	24	341	364
Unigene5656	1	p2	(TG)6	12	76	87
Unigene5666	1	p2	(TC)6	12	1	12
Unigene5672	1	p4	(TTCC)4	16	89	104
Unigene5673	1	p2	(GA)6	12	304	315
Unigene5678	1	p2	(CT)6	12	265	276
Unigene5681	1	p3	(CTT)5	15	60	74
Unigene5681	2	p2	(CT)6	12	117	128
Unigene5690	1	p2	(CT)11	22	1	22
Unigene5706	1	p2	(CT)7	14	34	47
Unigene5721	1	p2	(CT)6	12	75	86
Unigene5721	2	p2	(CT)10	20	339	358
Unigene5747	1	p2	(TC)9	18	661	678
Unigene5754	1	p4	(AAAC)4	16	13	28
Unigene5763	1	p3	(GCC)5	15	236	250
Unigene5764	1	p2	(AT)8	16	1	16
Unigene5791	1	p2	(AG)12	24	1	24
Unigene5794	1	p3	(GAT)6	18	301	318
Unigene5796	1	p2	(GA)8	16	289	304
Unigene5806	1	p2	(TA)9	18	726	743
Unigene5818	1	p2	(GA)6	12	441	452
Unigene5823	1	p3	(TTA)5	15	360	374
Unigene5840	1	p2	(CT)6	12	283	294
Unigene5862	1	p2	(TC)6	12	407	418
Unigene5867	1	p2	(AG)11	22	380	401
Unigene5868	1	p2	(CA)6	12	219	230
Unigene5875	1	p2	(CT)6	12	2	13
Unigene5894	1	p2	(AC)6	12	82	93
Unigene5895	1	p2	(GA)12	24	1	24
Unigene5898	1	p2	(AG)9	18	11	28
Unigene5910	1	p3	(TGG)6	18	27	44
Unigene5922	1	p4	(TATG)5	20	24	43
Unigene5922	2	p3	(GAA)6	18	224	241
Unigene5925	1	p2	(TC)10	20	261	280
Unigene5929	1	p3	(ATG)7	21	465	485
Unigene5934	1	p3	(CTC)5	15	286	300
Unigene5948	1	p2	(AT)8	16	89	104
Unigene5962	1	p2	(GA)11	22	1	22
Unigene5969	1	p2	(GA)6	12	430	441
Unigene5972	1	p2	(AG)8	16	410	425
Unigene5974	1	p3	(GAG)8	24	367	390
Unigene6000	1	p3	(CCA)5	15	742	756
Unigene6010	1	p4	(AGAT)6	24	86	109
Unigene6045	1	p3	(TCA)5	15	409	423
Unigene6050	1	p5	(TCTGC)4	20	267	286
Unigene6051	1	p3	(TTA)5	15	26	40
Unigene6054	1	p2	(AT)6	12	856	867
Unigene6054	2	p2	(AG)7	14	895	908
Unigene6101	1	p2	(CA)7	14	14	27
Unigene6111	1	p3	(CTT)5	15	176	190
Unigene6113	1	p3	(GAA)7	21	532	552
Unigene6136	1	p5	(GGGAT)5	25	102	126
Unigene6136	2	p2	(TC)11	22	147	168
Unigene6136	3	p2	(TC)9	18	317	334
Unigene6138	1	p2	(AG)7	14	753	766
Unigene6138	2	p2	(TG)9	18	783	800
Unigene6138	3	p2	(TG)8	16	836	851
Unigene6148	1	p2	(AT)11	22	1	22
Unigene6172	1	p3	(GGA)5	15	546	560
Unigene6180	1	p3	(AGT)8	24	460	483
Unigene6180	2	p2	(CT)13	26	566	591
Unigene6183	1	p2	(TC)10	20	8	27
Unigene6183	2	p2	(CA)10	20	222	241
Unigene6189	1	p3	(TCC)5	15	64	78
Unigene6200	1	p2	(GT)9	18	3	20
Unigene6215	1	p2	(AT)10	20	72	91
Unigene6231	1	p2	(TA)8	16	10	25
Unigene6279	1	p3	(GAT)5	15	915	929
Unigene6297	1	p3	(TGA)6	18	356	373
Unigene6297	2	p2	(TC)9	18	819	836
Unigene6299	1	p2	(AC)13	26	1	26
Unigene6305	1	p2	(TG)8	16	644	659
Unigene6306	1	p2	(CT)8	16	96	111
Unigene6318	1	p2	(TA)9	18	43	60
Unigene6318	2	p5	(TCTAA)4	20	121	140
Unigene6351	1	p3	(TCC)8	24	74	97
Unigene6358	1	p2	(GA)9	18	617	634
Unigene6361	1	p2	(AT)7	14	399	412
Unigene6364	1	p2	(TC)14	28	120	147
Unigene6384	1	p2	(CA)8	16	426	441
Unigene6393	1	p2	(TC)6	12	8	19
Unigene6393	2	p2	(CT)8	16	78	93
Unigene6396	1	p3	(GGC)5	15	199	213
Unigene6408	1	p2	(TC)8	16	524	539
Unigene6408	2	p2	(AC)8	16	541	556
Unigene6409	1	p2	(CT)11	22	454	475
Unigene6417	1	p2	(CT)12	24	555	578
Unigene6418	1	p2	(AC)13	26	1	26
Unigene6419	1	p3	(TGA)17	51	284	334
Unigene6426	1	p3	(CCA)8	24	1	24
Unigene6436	1	p5	(CAACA)4	20	222	241
Unigene6436	2	p2	(GT)8	16	252	267
Unigene6455	1	p2	(AT)6	12	494	505
Unigene6466	1	p2	(TA)6	12	178	189
Unigene6467	1	p2	(TG)8	16	3	18
Unigene6467	2	p2	(GT)6	12	130	141
Unigene6487	1	p2	(AC)7	14	166	179
Unigene6493	1	p3	(ATT)6	18	64	81
Unigene6513	1	p2	(AG)10	20	126	145
Unigene6527	1	p2	(AG)7	14	382	395
Unigene6540	1	p2	(TA)6	12	7	18
Unigene6542	1	p3	(GAT)5	15	81	95
Unigene6550	1	p2	(GA)13	26	1	26
Unigene6558	1	p2	(TC)7	14	196	209
Unigene6563	1	p2	(GA)12	24	1	24
Unigene6572	1	p2	(GA)9	18	498	515
Unigene6618	1	p3	(GGT)5	15	1350	1364
Unigene6623	1	p2	(AC)8	16	161	176
Unigene6629	1	p3	(AGA)5	15	1	15
Unigene6639	1	c	(AT)8(GT)7	30	166	195
Unigene6650	1	p2	(AC)7	14	581	594
Unigene6702	1	p3	(GAT)6	18	594	611
Unigene6728	1	p2	(AC)13	26	249	274
Unigene6738	1	p4	(TGAG)4	16	287	302
Unigene6765	1	p2	(GT)6	12	503	514
Unigene6768	1	p2	(AG)11	22	69	90
Unigene6769	1	p3	(ATG)8	24	1	24
Unigene6774	1	p2	(TC)6	12	32	43
Unigene6781	1	p2	(TC)9	18	50	67
Unigene6781	2	p2	(CA)12	24	129	152
Unigene6785	1	p3	(ATG)6	18	412	429
Unigene6793	1	p2	(TC)6	12	509	520
Unigene6799	1	p3	(AGC)6	18	166	183
Unigene6802	1	p2	(TG)6	12	482	493
Unigene6802	2	p3	(TTA)6	18	599	616
Unigene6819	1	p3	(CAC)7	21	500	520
Unigene6846	1	p3	(ATG)5	15	537	551
Unigene6854	1	p2	(GA)12	24	437	460
Unigene6855	1	p3	(GCC)5	15	233	247
Unigene6889	1	p2	(AC)12	24	176	199
Unigene6889	2	p3	(CCA)7	21	570	590
Unigene6901	1	p2	(AG)7	14	400	413
Unigene6912	1	p2	(GA)10	20	9	28
Unigene6923	1	p2	(AT)8	16	89	104
Unigene6939	1	p3	(TTC)5	15	384	398
Unigene6940	1	p2	(AG)9	18	277	294
Unigene6951	1	p3	(GTG)7	21	858	878
Unigene6961	1	p2	(CT)8	16	152	167
Unigene6961	2	p2	(AC)6	12	179	190
Unigene6982	1	p6	(GCCTCA)4	24	44	67
Unigene6986	1	p2	(AG)9	18	879	896
Unigene6991	1	p3	(TTC)5	15	89	103
Unigene7005	1	p3	(TGA)5	15	529	543
Unigene7010	1	p2	(TA)8	16	316	331
Unigene7017	1	p3	(TTC)6	18	1	18
Unigene7017	2	p2	(CT)10	20	27	46
Unigene7028	1	p2	(CT)7	14	7	20
Unigene7037	1	p2	(TA)6	12	337	348
Unigene7054	1	p2	(TC)6	12	39	50
Unigene7080	1	p4	(CAAC)4	16	116	131
Unigene7088	1	p3	(GCC)5	15	309	323
Unigene7096	1	p2	(TA)6	12	216	227
Unigene7096	2	p2	(AT)6	12	323	334
Unigene7110	1	p4	(TTTA)4	16	44	59
Unigene7125	1	p6	(GGAGGC)4	24	671	694
Unigene7125	2	p2	(GA)8	16	719	734
Unigene7146	1	p2	(CT)8	16	32	47
Unigene7169	1	p3	(GTG)5	15	221	235
Unigene7170	1	p2	(TC)9	18	3	20
Unigene7176	1	p2	(GA)6	12	15	26
Unigene7176	2	p4	(AATC)4	16	34	49
Unigene7193	1	p2	(AG)8	16	246	261
Unigene7194	1	p2	(CT)8	16	994	1009
Unigene7204	1	p3	(AGA)5	15	351	365
Unigene7217	1	c	(TA)8(GA)6	28	285	312
Unigene7234	1	p2	(CT)11	22	1105	1126
Unigene7235	1	p2	(GA)10	20	1	20
Unigene7263	1	p2	(TA)9	18	900	917
Unigene7265	1	p2	(TC)6	12	90	101
Unigene7268	1	p3	(TCT)6	18	303	320
Unigene7288	1	p2	(TC)6	12	130	141
Unigene7288	2	p3	(CCT)5	15	235	249
Unigene7297	1	p3	(GGT)5	15	223	237
Unigene7322	1	c	(TC)8(TA)6	28	1	28
Unigene7323	1	p2	(AG)7	14	1	14
Unigene7326	1	p2	(AT)9	18	73	90
Unigene7326	2	p2	(GA)8	16	139	154
Unigene7329	1	p2	(GT)12	24	985	1008
Unigene7344	1	p2	(CT)8	16	932	947
Unigene7349	1	p2	(CT)10	20	1002	1021
Unigene7352	1	p6	(CCACCG)4	24	87	110
Unigene7390	1	p2	(TC)6	12	126	137
Unigene7410	1	p2	(TC)7	14	818	831
Unigene7418	1	p2	(CT)8	16	35	50
Unigene7418	2	p3	(TGA)11	33	303	335
Unigene7420	1	p3	(GCT)5	15	326	340
Unigene7431	1	p3	(GAT)8	24	192	215
Unigene7437	1	p3	(ATC)6	18	184	201
Unigene7442	1	p2	(AG)6	12	408	419
Unigene7485	1	p2	(AG)11	22	193	214
Unigene7487	1	p2	(CA)9	18	1	18
Unigene7510	1	p2	(CT)6	12	99	110
Unigene7516	1	p2	(AC)8	16	57	72
Unigene7537	1	p3	(GAG)6	18	55	72
Unigene7551	1	p2	(TG)6	12	78	89
Unigene7552	1	p2	(CT)11	22	1	22
Unigene7578	1	p2	(TG)9	18	31	48
Unigene7589	1	p2	(TC)11	22	91	112
Unigene7599	1	p3	(ATG)6	18	128	145
Unigene7613	1	p2	(AG)9	18	472	489
Unigene7628	1	p3	(TCT)9	27	750	776
Unigene7645	1	p2	(GA)9	18	196	213
Unigene7653	1	p2	(CT)6	12	227	238
Unigene7653	2	p2	(TC)13	26	330	355
Unigene7653	3	p2	(TC)8	16	409	424
Unigene7660	1	p2	(CT)7	14	155	168
Unigene7694	1	p3	(AGA)6	18	190	207
Unigene7703	1	p2	(TC)7	14	1	14
Unigene7719	1	p3	(GCG)7	21	716	736
Unigene7741	1	p2	(CA)12	24	177	200
Unigene7758	1	p3	(CCA)5	15	303	317
Unigene7771	1	p2	(TC)8	16	119	134
Unigene7773	1	p2	(CT)8	16	75	90
Unigene7776	1	p2	(GA)9	18	209	226
Unigene7776	2	p3	(TGA)6	18	332	349
Unigene7815	1	p3	(CCG)5	15	2	16
Unigene7856	1	p4	(ATCA)4	16	98	113
Unigene7870	1	p3	(CAG)7	21	688	708
Unigene7881	1	p4	(TGTT)4	16	286	301
Unigene7886	1	p2	(TC)12	24	1	24
Unigene7893	1	p2	(AT)6	12	100	111
Unigene7923	1	p3	(ATC)5	15	8	22
Unigene7927	1	p2	(CT)7	14	24	37
Unigene7970	1	p4	(GGGA)4	16	34	49
Unigene7970	2	p2	(AT)7	14	76	89
Unigene7995	1	p6	(GTGGTA)4	24	20	43
Unigene7996	1	p3	(TCC)5	15	88	102
Unigene7996	2	p6	(TCGTCC)4	24	322	345
Unigene7996	3	p3	(GTG)6	18	348	365
Unigene8027	1	p2	(AT)6	12	67	78
Unigene8083	1	p2	(TA)6	12	217	228
Unigene8116	1	p2	(CA)6	12	1150	1161
Unigene8116	2	p2	(AT)8	16	1168	1183
Unigene8134	1	p2	(GT)8	16	253	268
Unigene8155	1	p2	(CT)6	12	147	158
Unigene8178	1	p2	(CA)8	16	587	602
Unigene8180	1	p2	(AT)6	12	157	168
Unigene8185	1	p2	(AC)9	18	142	159
Unigene8201	1	p2	(TG)12	24	5	28
Unigene8205	1	p2	(TC)6	12	12	23
Unigene8205	2	p2	(CT)8	16	82	97
Unigene8222	1	p2	(AT)9	18	234	251
Unigene8228	1	p2	(CA)6	12	370	381
Unigene8247	1	c*	(GA)7(GAGG)4*	28	58	85
Unigene8247	2	p2	(AG)6	12	121	132
Unigene8253	1	p2	(AG)11	22	1	22
Unigene8253	2	p2	(GA)8	16	96	111
Unigene8253	3	p2	(GA)8	16	184	199
Unigene8260	1	p2	(GA)6	12	233	244
Unigene8268	1	p2	(AG)7	14	296	309
Unigene8295	1	p2	(AC)6	12	101	112
Unigene8305	1	p2	(GA)10	20	1	20
Unigene8319	1	p3	(GGC)6	18	224	241
Unigene8334	1	p2	(TC)12	24	178	201
Unigene8341	1	p2	(GA)8	16	430	445
Unigene8343	1	p4	(TTCT)5	20	106	125
Unigene8347	1	p2	(TA)7	14	944	957
Unigene8347	2	p2	(GA)8	16	1177	1192
Unigene8370	1	p5	(AGGCA)4	20	43	62
Unigene8374	1	p3	(CAT)5	15	594	608
Unigene8410	1	p2	(AC)6	12	117	128
Unigene8432	1	p2	(CT)10	20	174	193
Unigene8445	1	p2	(GA)13	26	361	386
Unigene8481	1	p3	(CAC)7	21	176	196
Unigene8493	1	p2	(TG)7	14	1025	1038
Unigene8493	2	p2	(AG)12	24	1043	1066
Unigene8527	1	p2	(GA)8	16	2613	2628
Unigene8532	1	p2	(GA)8	16	200	215
Unigene8554	1	p3	(ATC)5	15	1889	1903
Unigene8556	1	p3	(CAG)5	15	288	302
Unigene8573	1	p3	(TGC)6	18	148	165
Unigene8584	1	p2	(TG)8	16	10	25
Unigene8609	1	p2	(CT)7	14	70	83
Unigene8616	1	p2	(CT)8	16	236	251
Unigene8618	1	p2	(AC)7	14	121	134
Unigene8639	1	p2	(TC)13	26	1083	1108
Unigene8657	1	p2	(GA)11	22	8	29
Unigene8664	1	c	(CT)7(CA)7	28	1	28
Unigene8668	1	p2	(AC)6	12	1	12
Unigene8668	2	p2	(CA)12	24	63	86
Unigene8668	3	p2	(CA)6	12	112	123
Unigene8668	4	p2	(CA)7	14	199	212
Unigene8668	5	p2	(CA)8	16	227	242
Unigene8684	1	p2	(AT)6	12	848	859
Unigene8694	1	p2	(TC)8	16	239	254
Unigene8705	1	p3	(GAG)7	21	546	566
Unigene8705	2	p3	(AGA)6	18	652	669
Unigene8759	1	p3	(CCG)5	15	219	233
Unigene8776	1	p2	(TC)6	12	1	12
Unigene8776	2	p2	(CA)7	14	27	40
Unigene8779	1	p3	(CCA)8	24	207	230
Unigene8803	1	p2	(AT)9	18	398	415
Unigene8825	1	p2	(TC)6	12	488	499
Unigene8826	1	p2	(CT)8	16	72	87
Unigene8827	1	p2	(AG)9	18	1721	1738
Unigene8827	2	p2	(GT)7	14	1746	1759
Unigene8835	1	p2	(GA)6	12	57	68
Unigene8861	1	p3	(GTT)6	18	485	502
Unigene8888	1	p2	(CA)8	16	327	342
Unigene8894	1	p4	(ATAC)4	16	179	194
Unigene8917	1	p2	(GA)7	14	105	118
Unigene8917	2	p2	(GA)6	12	121	132
Unigene8940	1	p3	(CGG)7	21	124	144
Unigene8952	1	p2	(AG)7	14	48	61
Unigene8952	2	p2	(AG)7	14	132	145
Unigene8952	3	p2	(AG)7	14	270	283
Unigene8966	1	p2	(GT)7	14	377	390
Unigene9021	1	p2	(GA)7	14	122	135
Unigene9026	1	p2	(AC)6	12	31	42
Unigene9035	1	p2	(CT)8	16	63	78
Unigene9035	2	p2	(TC)8	16	119	134
Unigene9039	1	p2	(CT)7	14	95	108
Unigene9050	1	p2	(TC)11	22	300	321
Unigene9066	1	p2	(GA)12	24	1	24
Unigene9086	1	p2	(GA)7	14	1231	1244
Unigene9095	1	p3	(ATG)5	15	371	385
Unigene9097	1	p3	(ACC)5	15	567	581
Unigene9105	1	p4	(GTAT)6	24	1	24
Unigene9115	1	p2	(TG)7	14	207	220
Unigene9122	1	p3	(GAG)5	15	34	48
Unigene9146	1	p3	(AGG)5	15	249	263
Unigene9147	1	p2	(AC)6	12	524	535
Unigene9160	1	p2	(GT)11	22	411	432
Unigene9161	1	p3	(CGT)5	15	184	198
Unigene9190	1	p3	(GAG)7	21	187	207
Unigene9207	1	p2	(TG)8	16	19	34
Unigene9260	1	p3	(TGA)5	15	756	770
Unigene9281	1	p3	(TCT)6	18	95	112
Unigene9287	1	p4	(TCTA)4	16	493	508
Unigene9294	1	p2	(AG)10	20	1301	1320
Unigene9310	1	p2	(CT)10	20	27	46
Unigene9316	1	p2	(GT)12	24	1	24
Unigene9316	2	p2	(GA)6	12	36	47
Unigene9322	1	p3	(CTG)6	18	4	21
Unigene9324	1	p2	(TC)11	22	169	190
Unigene9326	1	p2	(AG)12	24	1	24
Unigene9329	1	p2	(AG)14	28	1570	1597
Unigene9360	1	p3	(CCA)6	18	498	515
Unigene9388	1	p2	(AT)6	12	689	700
Unigene9388	2	p2	(GA)6	12	724	735
Unigene9397	1	p2	(TC)6	12	255	266
Unigene9411	1	p2	(TC)12	24	214	237
Unigene9445	1	p2	(CA)7	14	70	83
Unigene9445	2	p2	(AG)7	14	106	119
Unigene9452	1	p2	(AC)9	18	70	87
Unigene9464	1	p2	(AT)7	14	434	447
Unigene9470	1	p2	(TC)8	16	18	33
Unigene9495	1	p2	(AC)8	16	116	131
Unigene9496	1	p2	(GA)9	18	176	193
Unigene9511	1	p3	(CTT)6	18	123	140
Unigene9565	1	p2	(GT)8	16	209	224
Unigene9569	1	p2	(TC)6	12	91	102
Unigene9578	1	p2	(AT)6	12	267	278
Unigene9597	1	p3	(AAC)7	21	154	174
Unigene9603	1	p2	(TG)7	14	85	98
Unigene9631	1	p2	(GA)9	18	19	36
Unigene9632	1	p2	(GA)6	12	70	81
Unigene9635	1	p2	(CT)11	22	8	29
Unigene9637	1	p3	(TAC)5	15	255	269
Unigene9641	1	p2	(CT)8	16	16	31
Unigene9644	1	p2	(CT)8	16	25	40
Unigene9653	1	p2	(TC)14	28	70	97
Unigene9681	1	p2	(TG)12	24	96	119
Unigene9692	1	p3	(GCC)5	15	115	129
Unigene9734	1	p2	(CA)9	18	228	245
Unigene9736	1	p2	(GA)6	12	232	243
Unigene9755	1	p2	(TA)6	12	269	280
Unigene9766	1	p2	(AC)6	12	292	303
Unigene9772	1	p3	(GAT)5	15	350	364
Unigene9775	1	p2	(TC)6	12	292	303
Unigene9775	2	p2	(TC)9	18	311	328
Unigene9775	3	p2	(AC)6	12	341	352
Unigene9807	1	p2	(AC)6	12	64	75
Unigene9823	1	p3	(AGT)5	15	25	39
Unigene9823	2	p2	(CT)8	16	317	332
Unigene9847	1	p2	(AC)7	14	1758	1771
Unigene9872	1	p2	(CT)6	12	84	95
Unigene9893	1	p3	(TGC)5	15	81	95
Unigene9896	1	p4	(GTAT)5	20	203	222
Unigene9918	1	p2	(AG)9	18	73	90
Unigene9934	1	p3	(AGA)7	21	8	28
Unigene9959	1	p3	(GCT)7	21	6383	6403
Unigene9959	2	p2	(GA)11	22	8075	8096
Unigene9972	1	p2	(TA)6	12	4601	4612
Unigene9972	2	p2	(GA)7	14	4726	4739
Unigene9973	1	p3	(GGA)5	15	2484	2498
Unigene9976	1	p3	(GGC)5	15	1874	1888
Unigene9993	1	p2	(TA)6	12	100	111
Unigene9997	1	p2	(AT)6	12	151	162
Unigene10003	1	p2	(GA)9	18	3449	3466
Unigene10010	1	p2	(GT)8	16	72	87
Unigene10012	1	p2	(CT)11	22	931	952
Unigene10025	1	p2	(AG)8	16	28	43
Unigene10025	2	p2	(GT)9	18	304	321
Unigene10025	3	p3	(CCG)5	15	826	840
Unigene10025	4	p3	(GAA)6	18	1285	1302
Unigene10052	1	p3	(GAG)5	15	129	143
Unigene10059	1	p2	(AG)7	14	2137	2150
Unigene10066	1	p2	(CT)6	12	1541	1552
Unigene10066	2	p2	(CT)9	18	1569	1586
Unigene10074	1	p2	(AT)6	12	3366	3377
Unigene10082	1	p3	(ATC)5	15	54	68
Unigene10084	1	p3	(CAG)8	24	598	621
Unigene10085	1	p3	(GCT)8	24	1796	1819
Unigene10088	1	p2	(CT)8	16	607	622
Unigene10102	1	p3	(TGG)6	18	1235	1252
Unigene10102	2	p3	(GGT)7	21	3159	3179
Unigene10120	1	p2	(GA)7	14	164	177
Unigene10121	1	p2	(GA)7	14	1280	1293
Unigene10124	1	p2	(AC)6	12	2010	2021
Unigene10126	1	p3	(CCA)6	18	93	110
Unigene10127	1	p2	(CT)8	16	1655	1670
Unigene10129	1	p3	(CAG)7	21	1172	1192
Unigene10134	1	p3	(TCC)6	18	3203	3220
Unigene10136	1	p3	(GGC)5	15	642	656
Unigene10137	1	p3	(CTG)6	18	755	772
Unigene10145	1	p3	(GGT)6	18	2340	2357
Unigene10150	1	p3	(CAC)5	15	497	511
Unigene10151	1	p3	(TGG)5	15	1032	1046
Unigene10151	2	p3	(TGG)6	18	1630	1647
Unigene10156	1	p3	(ATG)5	15	1629	1643
Unigene10161	1	p2	(CA)6	12	1047	1058
Unigene10161	2	p2	(AG)8	16	1072	1087
Unigene10161	3	p2	(TC)9	18	1899	1916
Unigene10162	1	p2	(CA)7	14	1844	1857
Unigene10166	1	c	(CA)7(TA)6	26	5	30
Unigene10168	1	p2	(AG)8	16	2010	2025
Unigene10168	2	p2	(TG)12	24	2039	2062
Unigene10168	3	p2	(TG)6	12	2178	2189
Unigene10168	4	c	(TG)7(TA)6	26	2193	2218
Unigene10181	1	p2	(TG)7	14	1761	1774
Unigene10188	1	p2	(AT)6	12	2150	2161
Unigene10188	2	c	(TG)6(AG)7	26	2331	2356
Unigene10188	3	p2	(TC)8	16	2563	2578
Unigene10191	1	c	(GT)11(GA)18	58	2198	2255
Unigene10198	1	p2	(CT)7	14	3976	3989
Unigene10205	1	p2	(AT)6	12	39	50
Unigene10218	1	p3	(GAT)5	15	2907	2921
Unigene10224	1	p3	(CCT)5	15	86	100
Unigene10226	1	p2	(TG)7	14	1736	1749
Unigene10235	1	p4	(ATTT)4	16	1095	1110
Unigene10243	1	p6	(TCTTCA)5	30	836	865
Unigene10249	1	p3	(AGA)6	18	85	102
Unigene10257	1	p3	(GCT)5	15	1246	1260
Unigene10265	1	p2	(AG)10	20	76	95
Unigene10275	1	p2	(TA)8	16	77	92
Unigene10275	2	p2	(CT)10	20	242	261
Unigene10275	3	p2	(TA)6	12	277	288
Unigene10275	4	p3	(GCA)6	18	928	945
Unigene10285	1	p2	(TC)10	20	38	57
Unigene10290	1	p3	(CGC)5	15	162	176
Unigene10292	1	c*	(CCTC)4(CT)7*	27	3	29
Unigene10294	1	p4	(ATGA)4	16	34	49
Unigene10294	2	p2	(CT)10	20	67	86
Unigene10296	1	p2	(CT)11	22	2991	3012
Unigene10297	1	p2	(AG)12	24	1	24
Unigene10307	1	p3	(CAC)5	15	212	226
Unigene10315	1	p6	(CTAAAA)4	24	3343	3366
Unigene10328	1	p2	(AT)6	12	208	219
Unigene10333	1	c	(TC)6(AC)6	24	68	91
Unigene10336	1	p3	(CTT)6	18	29	46
Unigene10353	1	p2	(AC)9	18	2	19
Unigene10353	2	p3	(GAG)6	18	766	783
Unigene10354	1	p2	(AG)8	16	12	27
Unigene10371	1	p2	(AT)6	12	96	107
Unigene10373	1	p3	(TCA)5	15	568	582
Unigene10376	1	p2	(CT)12	24	45	68
Unigene10399	1	p2	(AC)9	18	65	82
Unigene10404	1	p3	(TTC)5	15	239	253
Unigene10408	1	p3	(ACC)5	15	126	140
Unigene10413	1	p2	(GA)9	18	1341	1358
Unigene10424	1	p2	(TG)6	12	157	168
Unigene10426	1	p2	(TC)6	12	9	20
Unigene10430	1	p3	(GTG)6	18	1738	1755
Unigene10434	1	p4	(TTTC)4	16	2	17
Unigene10436	1	p4	(TATG)4	16	1800	1815
Unigene10439	1	p4	(TTTA)4	16	1294	1309
Unigene10446	1	p3	(CTC)5	15	424	438
Unigene10453	1	p2	(TC)7	14	1847	1860
Unigene10454	1	p3	(TCA)5	15	813	827
Unigene10455	1	p2	(CT)10	20	2824	2843
Unigene10456	1	p2	(CT)8	16	8	23
Unigene10459	1	p2	(TA)7	14	140	153
Unigene10459	2	p2	(AT)6	12	2585	2596
Unigene10479	1	p2	(GA)6	12	1294	1305
Unigene10480	1	p2	(TC)8	16	1	16
Unigene10492	1	p2	(CA)9	18	12	29
Unigene10520	1	p3	(CCT)6	18	954	971
Unigene10520	2	p2	(TA)6	12	1078	1089
Unigene10527	1	p2	(GA)13	26	2816	2841
Unigene10528	1	p2	(GA)9	18	58	75
Unigene10529	1	p2	(AG)10	20	249	268
Unigene10534	1	p3	(CAG)7	21	61	81
Unigene10534	2	p2	(CT)6	12	185	196
Unigene10555	1	p3	(TTC)5	15	179	193
Unigene10556	1	p2	(GA)8	16	39	54
Unigene10566	1	p2	(TA)6	12	17	28
Unigene10577	1	p3	(ATT)5	15	40	54
Unigene10579	1	p3	(TCT)7	21	157	177
Unigene10583	1	p3	(TCA)5	15	1024	1038
Unigene10585	1	p2	(CT)12	24	1595	1618
Unigene10588	1	c	(TGT)5(TGC)5	30	1390	1419
Unigene10592	1	p2	(GA)11	22	115	136
Unigene10592	2	p2	(AT)9	18	147	164
Unigene10592	3	p2	(TC)6	12	269	280
Unigene10598	1	p2	(AG)6	12	24	35
Unigene10598	2	p2	(AG)9	18	38	55
Unigene10602	1	p3	(GGC)5	15	1922	1936
Unigene10602	2	p2	(GA)10	20	2343	2362
Unigene10607	1	p2	(GA)6	12	1290	1301
Unigene10608	1	c	(AT)6(AG)8	28	1	28
Unigene10608	2	p2	(GA)9	18	111	128
Unigene10611	1	p2	(TC)6	12	37	48
Unigene10613	1	p2	(AC)6	12	143	154
Unigene10613	2	p3	(AGC)6	18	907	924
Unigene10617	1	p3	(AAG)6	18	319	336
Unigene10630	1	p3	(TCT)7	21	1329	1349
Unigene10634	1	p2	(GT)15	30	1330	1359
Unigene10649	1	p3	(GGA)6	18	229	246
Unigene10656	1	p3	(CTC)5	15	64	78
Unigene10657	1	p3	(GAG)5	15	790	804
Unigene10660	1	c*	(AT)6(AG)6(AGAT)4*	38	297	334
Unigene10682	1	p3	(AGA)5	15	1893	1907
Unigene10711	1	p2	(AT)7	14	1613	1626
Unigene10719	1	c	(TC)8(CT)6	28	2079	2106
Unigene10725	1	p2	(GA)7	14	997	1010
Unigene10731	1	c	(TG)7(AG)6	26	1425	1450
Unigene10736	1	p2	(AG)8	16	835	850
Unigene10736	2	p2	(TC)11	22	924	945
Unigene10743	1	p3	(CGG)6	18	1179	1196
Unigene10749	1	p6	(CCAAAT)4	24	7	30
Unigene10761	1	p3	(CTT)5	15	220	234
Unigene10767	1	p2	(TC)6	12	27	38
Unigene10789	1	p3	(CCG)6	18	570	587
Unigene10789	2	p3	(CGC)5	15	590	604
Unigene10792	1	p3	(CTC)6	18	1358	1375
Unigene10803	1	p2	(TC)10	20	106	125
Unigene10806	1	p5	(TGTTC)4	20	388	407
Unigene10806	2	p2	(AG)6	12	1726	1737
Unigene10808	1	p2	(CT)6	12	1	12
Unigene10809	1	p2	(AC)12	24	2708	2731
Unigene10811	1	p2	(CA)12	24	1	24
Unigene10815	1	p2	(GA)6	12	1	12
Unigene10815	2	p2	(GA)7	14	15	28
Unigene10817	1	p6	(ATGAGG)4	24	667	690
Unigene10818	1	p6	(GTTGAT)4	24	9	32
Unigene10828	1	p3	(ATC)13	39	1364	1402
Unigene10828	2	p3	(TTA)6	18	1442	1459
Unigene10829	1	p3	(ATC)13	39	1359	1397
Unigene10829	2	p3	(TTA)6	18	1437	1454
Unigene10841	1	p2	(TC)8	16	256	271
Unigene10845	1	p2	(TA)6	12	19	30
Unigene10854	1	p3	(CCT)7	21	9	29
Unigene10854	2	p5	(GTGTA)4	20	1458	1477
Unigene10867	1	p6	(TGTCGT)4	24	310	333
Unigene10867	2	p2	(GA)8	16	1475	1490
Unigene10872	1	p2	(CT)6	12	69	80
Unigene10875	1	p3	(TCA)5	15	264	278
Unigene10878	1	p6	(TCCACC)5	30	1710	1739
Unigene10878	2	p6	(CCTCCA)4	24	2311	2334
Unigene10885	1	p2	(AT)8	16	788	803
Unigene10896	1	p2	(GA)8	16	1	16
Unigene10896	2	p3	(GCT)5	15	1776	1790
Unigene10901	1	p2	(TG)8	16	3807	3822
Unigene10910	1	p2	(GA)6	12	928	939
Unigene10922	1	p2	(TC)8	16	45	60
Unigene10922	2	p2	(GA)12	24	175	198
Unigene10929	1	p2	(TC)8	16	94	109
Unigene10932	1	p3	(GGT)5	15	3603	3617
Unigene10940	1	p2	(CT)13	26	159	184
Unigene10940	2	p4	(TGTC)4	16	604	619
Unigene10940	3	p3	(TGC)5	15	623	637
Unigene10940	4	p6	(AATCCA)5	30	862	891
Unigene10943	1	p3	(GAT)5	15	381	395
Unigene10945	1	p2	(AC)6	12	897	908
Unigene10946	1	p3	(CTT)7	21	422	442
Unigene10958	1	p2	(TC)7	14	1012	1025
Unigene10959	1	p2	(TG)13	26	2371	2396
Unigene10976	1	p2	(CT)6	12	2485	2496
Unigene10982	1	c	(TA)7(TG)11	36	917	952
Unigene10984	1	p2	(AG)7	14	1109	1122
Unigene10986	1	p3	(TAG)5	15	94	108
Unigene10987	1	p3	(TAG)5	15	534	548
Unigene10988	1	p2	(CT)7	14	1909	1922
Unigene10996	1	p2	(TA)6	12	804	815
Unigene11003	1	p6	(TTTCTT)4	24	909	932
Unigene11004	1	p6	(TTTCTT)4	24	436	459
Unigene11008	1	p3	(TCA)5	15	386	400
Unigene11017	1	c	(TC)10(AC)11	42	110	151
Unigene11017	2	p3	(AGT)5	15	361	375
Unigene11020	1	p2	(TG)9	18	108	125
Unigene11024	1	p2	(CT)9	18	39	56
Unigene11031	1	p3	(ATA)5	15	1024	1038
Unigene11044	1	p2	(GA)10	20	1176	1195
Unigene11054	1	p2	(TC)6	12	16	27
Unigene11076	1	p2	(TC)8	16	649	664
Unigene11083	1	p2	(TC)6	12	1177	1188
Unigene11090	1	p2	(AG)7	14	713	726
Unigene11094	1	p6	(TCTTCA)4	24	171	194
Unigene11095	1	p3	(TAC)5	15	650	664
Unigene11095	2	p2	(GT)7	14	815	828
Unigene11104	1	p3	(TCT)6	18	262	279
Unigene11110	1	p2	(GA)13	26	1316	1341
Unigene11129	1	p2	(CT)11	22	1	22
Unigene11143	1	p2	(TG)6	12	1065	1076
Unigene11150	1	p2	(TC)10	20	64	83
Unigene11152	1	p6	(GACCGC)4	24	77	100
Unigene11156	1	p3	(TGC)5	15	959	973
Unigene11167	1	p2	(CT)16	32	922	953
Unigene11167	2	p2	(CT)9	18	1005	1022
Unigene11176	1	p2	(TG)6	12	127	138
Unigene11187	1	p2	(TC)8	16	30	45
Unigene11187	2	p2	(GT)7	14	47	60
Unigene11188	1	p2	(TG)7	14	940	953
Unigene11197	1	p4	(TCCC)4	16	11	26
Unigene11198	1	p3	(GGA)5	15	505	519
Unigene11211	1	p3	(GAG)5	15	319	333
Unigene11211	2	p2	(GA)9	18	746	763
Unigene11218	1	p3	(GAA)6	18	287	304
Unigene11224	1	p3	(TCA)5	15	460	474
Unigene11224	2	p2	(GA)9	18	595	612
Unigene11231	1	p2	(TC)9	18	121	138
Unigene11235	1	p2	(CT)6	12	149	160
Unigene11235	2	p2	(AC)6	12	181	192
Unigene11235	3	p2	(CT)9	18	273	290
Unigene11241	1	p2	(CT)8	16	103	118
Unigene11242	1	p3	(TCA)5	15	658	672
Unigene11247	1	p2	(GA)12	24	130	153
Unigene11248	1	p2	(GA)7	14	1158	1171
Unigene11249	1	p2	(TA)6	12	72	83
Unigene11252	1	p3	(AGA)5	15	1319	1333
Unigene11271	1	p3	(TGC)6	18	192	209
Unigene11280	1	p3	(TAT)5	15	3246	3260
Unigene11296	1	p2	(AT)9	18	79	96
Unigene11300	1	p2	(GA)7	14	1057	1070
Unigene11318	1	p3	(TTC)5	15	651	665
Unigene11322	1	p2	(TG)8	16	212	227
Unigene11323	1	p2	(TG)8	16	1624	1639
Unigene11343	1	p2	(GA)6	12	3	14
Unigene11371	1	p3	(GCT)8	24	333	356
Unigene11387	1	p2	(AG)8	16	58	73
Unigene11388	1	p2	(GT)8	16	1	16
Unigene11392	1	p2	(CT)6	12	44	55
Unigene11398	1	p2	(TC)14	28	270	297
Unigene11399	1	p3	(GCA)5	15	2332	2346
Unigene11400	1	p3	(GAG)5	15	1940	1954
Unigene11401	1	p2	(AC)6	12	2855	2866
Unigene11411	1	p2	(TC)9	18	1385	1402
Unigene11418	1	p2	(TC)10	20	138	157
Unigene11419	1	p2	(CA)6	12	58	69
Unigene11423	1	p6	(GTGGGT)4	24	2061	2084
Unigene11434	1	p2	(AG)7	14	1596	1609
Unigene11442	1	p2	(GA)7	14	162	175
Unigene11443	1	p2	(TC)7	14	1733	1746
Unigene11459	1	p3	(AGA)5	15	1154	1168
Unigene11459	2	p2	(TC)8	16	1375	1390
Unigene11461	1	p3	(CAA)5	15	1639	1653
Unigene11466	1	p2	(GA)10	20	1	20
Unigene11466	2	p2	(GA)6	12	43	54
Unigene11472	1	p2	(AG)8	16	1662	1677
Unigene11486	1	p3	(ACA)6	18	226	243
Unigene11486	2	p2	(TC)6	12	1387	1398
Unigene11487	1	p6	(CGGTCC)4	24	2240	2263
Unigene11492	1	p2	(AT)6	12	30	41
Unigene11500	1	p3	(ACA)5	15	342	356
Unigene11501	1	p3	(ACC)5	15	436	450
Unigene11505	1	p3	(AAG)5	15	51	65
Unigene11506	1	p3	(AAG)5	15	231	245
Unigene11514	1	p3	(TCC)5	15	917	931
Unigene11516	1	p3	(TTG)5	15	674	688
Unigene11527	1	p3	(CTT)5	15	313	327
Unigene11527	2	p2	(TC)8	16	513	528
Unigene11527	3	p3	(TTC)5	15	1743	1757
Unigene11527	4	p3	(CGA)5	15	1797	1811
Unigene11538	1	p2	(AG)10	20	87	106
Unigene11551	1	p3	(GTA)5	15	2338	2352
Unigene11552	1	p2	(AG)6	12	749	760
Unigene11552	2	p2	(GA)9	18	805	822
Unigene11559	1	p2	(GT)6	12	2983	2994
Unigene11564	1	p2	(CT)9	18	108	125
Unigene11565	1	p2	(CT)9	18	149	166
Unigene11572	1	p3	(TAG)5	15	1550	1564
Unigene11575	1	p2	(AC)7	14	3162	3175
Unigene11581	1	p2	(CA)6	12	55	66
Unigene11581	2	c	(CT)15(CA)14	58	159	216
Unigene11581	3	p2	(AT)6	12	247	258
Unigene11583	1	p2	(CT)10	20	110	129
Unigene11586	1	p2	(TG)8	16	311	326
Unigene11590	1	p2	(TC)7	14	135	148
Unigene11592	1	p2	(CT)7	14	96	109
Unigene11593	1	p2	(CA)9	18	77	94
Unigene11622	1	p2	(TC)9	18	1366	1383
Unigene11623	1	p2	(CT)13	26	1187	1212
Unigene11625	1	p2	(GA)13	26	205	230
Unigene11627	1	p3	(TCA)6	18	283	300
Unigene11656	1	p2	(GA)8	16	2441	2456
Unigene11666	1	p2	(AG)11	22	1061	1082
Unigene11667	1	p2	(GA)12	24	1613	1636
Unigene11668	1	p2	(CT)8	16	163	178
Unigene11684	1	p3	(ATC)5	15	91	105
Unigene11689	1	p2	(CA)11	22	6	27
Unigene11701	1	p2	(CT)7	14	239	252
Unigene11701	2	p2	(AT)6	12	282	293
Unigene11707	1	p2	(CT)6	12	3111	3122
Unigene11712	1	p2	(CT)6	12	41	52
Unigene11713	1	p3	(ACG)5	15	197	211
Unigene11719	1	p2	(TC)7	14	292	305
Unigene11721	1	p2	(TC)11	22	1191	1212
Unigene11732	1	p2	(TC)7	14	2160	2173
Unigene11733	1	p3	(AGG)6	18	614	631
Unigene11763	1	p3	(TGG)5	15	616	630
Unigene11769	1	p2	(AG)9	18	1920	1937
Unigene11781	1	p2	(GA)9	18	1633	1650
Unigene11785	1	p2	(AT)7	14	861	874
Unigene11792	1	p3	(GTC)5	15	1882	1896
Unigene11796	1	p3	(GGT)7	21	847	867
Unigene11798	1	p2	(CA)6	12	172	183
Unigene11803	1	p5	(TAAAA)4	20	2	21
Unigene11803	2	p3	(GGA)6	18	832	849
Unigene11812	1	p3	(CCA)8	24	1413	1436
Unigene11824	1	p3	(TGC)5	15	2328	2342
Unigene11829	1	p3	(TGG)6	18	591	608
Unigene11829	2	p2	(AG)7	14	708	721
Unigene11829	3	p2	(AG)11	22	735	756
Unigene11832	1	p2	(TC)6	12	1626	1637
Unigene11832	2	p2	(AC)6	12	1650	1661
Unigene11833	1	p3	(ATG)5	15	1084	1098
Unigene11840	1	p6	(CTCTGC)4	24	260	283
Unigene11850	1	p5	(AAAAG)5	25	648	672
Unigene11854	1	p2	(AG)7	14	10	23
Unigene11855	1	p2	(AT)6	12	686	697
Unigene11860	1	p3	(GTC)6	18	784	801
Unigene11872	1	p2	(TA)8	16	9	24
Unigene11874	1	p2	(AG)8	16	62	77
Unigene11884	1	p4	(TATG)4	16	513	528
Unigene11884	2	p2	(AT)6	12	561	572
Unigene11888	1	p2	(AG)8	16	2102	2117
Unigene11905	1	p2	(AT)6	12	827	838
Unigene11924	1	p6	(GGGATT)4	24	343	366
Unigene11924	2	p2	(GA)6	12	623	634
Unigene11929	1	p2	(AC)7	14	1	14
Unigene11930	1	c	(TA)8(CA)6	28	1	28
Unigene11930	2	p3	(TCA)5	15	167	181
Unigene11935	1	p2	(TG)8	16	2238	2253
Unigene11959	1	c	(CT)8(AT)6	28	729	756
Unigene11964	1	p3	(GGT)5	15	598	612
Unigene11969	1	p3	(TTC)5	15	369	383
Unigene11974	1	p2	(TA)6	12	383	394
Unigene11980	1	p2	(AT)7	14	208	221
Unigene11990	1	p3	(GAA)6	18	771	788
Unigene11992	1	p2	(CA)7	14	604	617
Unigene11993	1	p2	(TC)11	22	1	22
Unigene11993	2	p4	(TCGA)5	20	31	50
Unigene11999	1	p2	(AC)8	16	251	266
Unigene11999	2	p2	(CA)7	14	437	450
Unigene11999	3	p2	(TA)6	12	1046	1057
Unigene12006	1	p2	(CT)9	18	671	688
Unigene12006	2	p2	(CT)12	24	760	783
Unigene12010	1	p2	(TA)9	18	270	287
Unigene12014	1	p2	(AG)7	14	725	738
Unigene12025	1	p2	(CT)12	24	2056	2079
Unigene12026	1	p3	(GCT)5	15	524	538
Unigene12030	1	p6	(CCGCCT)4	24	86	109
Unigene12038	1	p3	(TGG)5	15	1662	1676
Unigene12041	1	p2	(TG)8	16	82	97
Unigene12041	2	p2	(AG)8	16	341	356
Unigene12042	1	p3	(GAA)6	18	574	591
Unigene12043	1	p2	(TC)7	14	18	31
Unigene12046	1	p2	(CA)9	18	405	422
Unigene12050	1	p3	(CTC)6	18	428	445
Unigene12074	1	p2	(GA)11	22	701	722
Unigene12077	1	p3	(GAG)6	18	400	417
Unigene12077	2	p6	(GAGGAA)4	24	448	471
Unigene12081	1	p2	(AG)8	16	93	108
Unigene12081	2	c	(AT)10(GT)10	40	111	150
Unigene12091	1	p4	(TGGA)5	20	470	489
Unigene12114	1	p3	(ATG)6	18	953	970
Unigene12123	1	p2	(CT)6	12	69	80
Unigene12123	2	p2	(TC)6	12	82	93
Unigene12124	1	c	(GA)7(AG)7	28	1534	1561
Unigene12140	1	p3	(AGG)5	15	952	966
Unigene12146	1	p2	(CT)6	12	1136	1147
Unigene12149	1	p2	(TC)9	18	1179	1196
Unigene12169	1	p2	(CT)12	24	76	99
Unigene12175	1	p2	(TC)8	16	132	147
Unigene12175	2	p2	(AT)6	12	2403	2414
Unigene12177	1	p4	(ATCT)5	20	6	25
Unigene12177	2	p2	(AG)9	18	233	250
Unigene12177	3	p6	(CAGTGC)4	24	664	687
Unigene12177	4	p3	(TGC)5	15	2311	2325
Unigene12193	1	p3	(GAC)7	21	811	831
Unigene12193	2	p4	(CTAC)4	16	1003	1018
Unigene12193	3	p3	(TAT)5	15	1130	1144
Unigene12222	1	p2	(CT)12	24	1	24
Unigene12222	2	p5	(ATGTA)4	20	1194	1213
Unigene12224	1	p3	(AGA)6	18	424	441
Unigene12229	1	p2	(AG)8	16	1169	1184
Unigene12231	1	p3	(ATC)5	15	381	395
Unigene12231	2	p2	(AG)9	18	574	591
Unigene12233	1	p2	(TA)10	20	10	29
Unigene12236	1	p3	(TTA)6	18	474	491
Unigene12250	1	p3	(GGT)7	21	440	460
Unigene12262	1	p2	(GA)8	16	358	373
Unigene12263	1	p2	(GA)13	26	1564	1589
Unigene12291	1	p2	(GA)13	26	1	26
Unigene12318	1	p2	(CT)12	24	1	24
Unigene12318	2	p3	(CAG)5	15	133	147
Unigene12323	1	p2	(AC)10	20	19	38
Unigene12326	1	p5	(TTTCT)4	20	68	87
Unigene12328	1	p2	(CT)7	14	398	411
Unigene12336	1	p2	(GT)8	16	38	53
Unigene12337	1	p2	(GA)10	20	638	657
Unigene12338	1	p3	(GTG)6	18	1048	1065
Unigene12342	1	p6	(CAACAG)4	24	142	165
Unigene12351	1	p3	(ATA)6	18	209	226
Unigene12353	1	p2	(TC)6	12	45	56
Unigene12357	1	p2	(GA)12	24	1	24
Unigene12359	1	p3	(GAT)5	15	97	111
Unigene12362	1	p3	(CCG)5	15	236	250
Unigene12368	1	p2	(CT)6	12	1363	1374
Unigene12400	1	p3	(TTC)5	15	589	603
Unigene12400	2	p2	(AG)7	14	937	950
Unigene12408	1	p3	(AAG)5	15	460	474
Unigene12419	1	p2	(TC)10	20	9	28
Unigene12419	2	p2	(CT)8	16	70	85
Unigene12425	1	p3	(AGA)5	15	1586	1600
Unigene12429	1	p2	(AG)7	14	39	52
Unigene12438	1	p3	(GAA)5	15	309	323
Unigene12454	1	p2	(GA)12	24	1	24
Unigene12466	1	p2	(TC)11	22	1	22
Unigene12487	1	p3	(TTC)5	15	3098	3112
Unigene12491	1	p2	(CT)7	14	197	210
Unigene12498	1	p2	(TC)6	12	699	710
Unigene12505	1	p2	(TC)9	18	1	18
Unigene12505	2	p2	(CT)6	12	30	41
Unigene12507	1	p2	(TG)6	12	4	15
Unigene12507	2	p2	(AC)6	12	197	208
Unigene12511	1	p2	(TC)12	24	1	24
Unigene12515	1	p5	(TTTTG)4	20	379	398
Unigene12516	1	p2	(CT)10	20	35	54
Unigene12524	1	p2	(CT)7	14	16	29
Unigene12532	1	p2	(CT)8	16	35	50
Unigene12547	1	p2	(CT)10	20	55	74
Unigene12548	1	p2	(CT)10	20	139	158
Unigene12557	1	p2	(CT)6	12	747	758
Unigene12559	1	p3	(GGT)8	24	910	933
Unigene12567	1	p2	(TC)12	24	1	24
Unigene12569	1	c	(TC)7(CT)6	26	793	818
Unigene12583	1	p2	(AG)10	20	1300	1319
Unigene12602	1	p3	(CCA)5	15	590	604
Unigene12605	1	p2	(TC)8	16	636	651
Unigene12610	1	p2	(GA)12	24	888	911
Unigene12613	1	p4	(GTAT)4	16	741	756
Unigene12659	1	p2	(AG)9	18	83	100
Unigene12673	1	p2	(GA)7	14	14	27
Unigene12680	1	p2	(TA)7	14	378	391
Unigene12681	1	p2	(CT)10	20	1	20
Unigene12695	1	p2	(TG)7	14	837	850
Unigene12695	2	p2	(TG)8	16	853	868
Unigene12698	1	p3	(GAG)5	15	665	679
Unigene12700	1	p2	(AT)7	14	496	509
Unigene12719	1	p2	(CA)8	16	324	339
Unigene12740	1	p3	(ACA)6	18	102	119
Unigene12740	2	p2	(GA)6	12	279	290
Unigene12740	3	p2	(AG)8	16	292	307
Unigene12760	1	p6	(TGAGGT)5	30	465	494
Unigene12764	1	p2	(TA)6	12	94	105
Unigene12768	1	p2	(TC)9	18	19	36
Unigene12775	1	p2	(CA)7	14	14	27
Unigene12783	1	p2	(GA)6	12	518	529
Unigene12801	1	c	(CTCTG)4(CTCTT)4	40	45	84
Unigene12807	1	p3	(GGA)7	21	191	211
Unigene12807	2	p3	(GAG)6	18	297	314
Unigene12814	1	p2	(CT)12	24	801	824
Unigene12817	1	p2	(GT)7	14	124	137
Unigene12842	1	p3	(ATG)5	15	151	165
Unigene12846	1	p2	(CT)7	14	13	26
Unigene12856	1	p2	(CA)11	22	144	165
Unigene12856	2	p2	(AG)13	26	168	193
Unigene12869	1	p2	(CT)8	16	1	16
Unigene12869	2	p2	(CA)7	14	33	46
Unigene12873	1	p2	(GT)8	16	280	295
Unigene12876	1	p2	(AG)10	20	442	461
Unigene12899	1	p2	(AC)9	18	56	73
Unigene12911	1	p2	(CA)8	16	515	530
Unigene12911	2	p2	(TC)6	12	559	570
Unigene12911	3	p3	(AAG)5	15	704	718
Unigene12912	1	p2	(AG)10	20	74	93
Unigene12929	1	p3	(CGA)5	15	64	78
Unigene12935	1	p2	(AG)11	22	567	588
Unigene12964	1	p2	(AT)6	12	441	452
Unigene12974	1	p3	(CAG)5	15	55	69
Unigene12975	1	p3	(TCA)5	15	68	82
Unigene12984	1	p3	(GAT)5	15	192	206
Unigene12986	1	p2	(AG)6	12	1275	1286
Unigene12999	1	p2	(AT)10	20	611	630
Unigene13000	1	p2	(AG)10	20	104	123
Unigene13000	2	p2	(AG)13	26	171	196
Unigene13004	1	p2	(CT)7	14	79	92
Unigene13004	2	p2	(CT)8	16	368	383
Unigene13011	1	p2	(CT)6	12	43	54
Unigene13011	2	p2	(GA)7	14	134	147
Unigene13011	3	p2	(TC)9	18	234	251
Unigene13015	1	p2	(AT)6	12	400	411
Unigene13023	1	p2	(AT)9	18	187	204
Unigene13025	1	p2	(AG)7	14	70	83
Unigene13063	1	p2	(AG)6	12	268	279
Unigene13063	2	p2	(AG)12	24	345	368
Unigene13069	1	p2	(AC)8	16	41	56
Unigene13076	1	p2	(CT)7	14	15	28
Unigene13102	1	p2	(TG)8	16	458	473
Unigene13107	1	p2	(TC)7	14	1	14
Unigene13128	1	p3	(GGT)8	24	388	411
Unigene13128	2	p2	(AG)10	20	486	505
Unigene13129	1	p2	(AG)7	14	322	335
Unigene13140	1	p5	(CAGAG)4	20	166	185
Unigene13144	1	c	(TG)8(AG)6	28	1	28
Unigene13175	1	p2	(GA)6	12	99	110
Unigene13190	1	p3	(GAG)5	15	331	345
Unigene13193	1	p2	(GA)11	22	740	761
Unigene13199	1	p2	(GT)6	12	18	29
Unigene13219	1	c	(TC)6(CT)8	28	68	95
Unigene13223	1	p3	(CAG)5	15	432	446
Unigene13237	1	p2	(AG)6	12	1	12
Unigene13239	1	p2	(CT)7	14	22	35
Unigene13240	1	p2	(CT)9	18	77	94
Unigene13241	1	p3	(CCT)7	21	570	590
Unigene13256	1	p2	(TA)8	16	267	282
Unigene13262	1	p3	(CTC)5	15	15	29
Unigene13269	1	p3	(ATT)5	15	11	25
Unigene13269	2	p2	(AT)9	18	86	103
Unigene13270	1	p2	(TC)10	20	78	97
Unigene13270	2	p2	(CT)8	16	242	257
Unigene13275	1	p3	(AAG)5	15	400	414
Unigene13276	1	p3	(CTT)5	15	417	431
Unigene13299	1	p2	(CT)10	20	496	515
Unigene13308	1	p2	(AG)9	18	413	430
Unigene13309	1	p3	(TGC)7	21	347	367
Unigene13314	1	p3	(ATT)5	15	241	255
Unigene13318	1	p6	(GGATTG)4	24	39	62
Unigene13339	1	c	(CA)9(CT)9	36	93	128
Unigene13364	1	p2	(TC)17	34	394	427
Unigene13376	1	p2	(AG)7	14	776	789
Unigene13392	1	p2	(TC)7	14	40	53
Unigene13400	1	p2	(AG)6	12	702	713
Unigene13414	1	p2	(AC)11	22	91	112
Unigene13418	1	p2	(TC)8	16	519	534
Unigene13426	1	p6	(GTGATC)4	24	1160	1183
Unigene13427	1	p2	(CT)6	12	24	35
Unigene13437	1	p2	(AG)9	18	784	801
Unigene13437	2	p2	(GA)9	18	830	847
Unigene13443	1	p3	(GAG)9	27	409	435
Unigene13445	1	p3	(CGC)5	15	844	858
Unigene13448	1	p2	(TC)6	12	76	87
Unigene13451	1	p4	(ATAC)4	16	81	96
Unigene13458	1	c	(TA)6(CA)7	26	1124	1149
Unigene13464	1	p4	(TCAA)4	16	113	128
Unigene13469	1	p2	(GA)13	26	1	26
Unigene13473	1	p2	(GA)11	22	122	143
Unigene13473	2	p2	(AT)6	12	211	222
Unigene13477	1	p2	(GA)6	12	13	24
Unigene13492	1	p2	(TG)11	22	747	768
Unigene13495	1	p3	(GAT)7	21	328	348
Unigene13499	1	p2	(TC)12	24	634	657
Unigene13510	1	p3	(CAG)6	18	257	274
Unigene13511	1	c	(TA)7(TG)7	28	677	704
Unigene13514	1	p2	(GA)6	12	32	43
Unigene13517	1	p2	(CT)9	18	91	108
Unigene13517	2	p2	(AG)6	12	132	143
Unigene13517	3	p2	(CA)9	18	230	247
Unigene13517	4	p2	(CA)6	12	339	350
Unigene13519	1	p3	(GAA)5	15	264	278
Unigene13535	1	p2	(GA)13	26	1	26
Unigene13538	1	p3	(TCA)5	15	427	441
Unigene13540	1	p3	(GAT)5	15	442	456
Unigene13545	1	p2	(CT)10	20	9	28
Unigene13555	1	p3	(AGC)5	15	699	713
Unigene13555	2	p2	(AG)7	14	806	819
Unigene13556	1	p3	(ATC)5	15	981	995
Unigene13559	1	p3	(CCG)5	15	701	715
Unigene13575	1	p2	(GA)10	20	1641	1660
Unigene13587	1	p2	(GA)7	14	256	269
Unigene13592	1	p2	(TC)7	14	739	752
Unigene13592	2	p2	(TG)10	20	765	784
Unigene13592	3	p2	(GA)7	14	827	840
Unigene13592	4	p2	(AG)7	14	862	875
Unigene13605	1	p3	(CAT)5	15	384	398
Unigene13607	1	p3	(CAG)5	15	474	488
Unigene13616	1	p2	(AC)7	14	950	963
Unigene13616	2	p2	(GT)6	12	982	993
Unigene13625	1	p2	(CA)9	18	1	18
Unigene13634	1	p4	(CTCA)4	16	42	57
Unigene13635	1	p2	(CA)7	14	97	110
Unigene13635	2	p2	(CA)6	12	713	724
Unigene13646	1	p2	(TG)7	14	767	780
Unigene13647	1	p2	(AG)7	14	189	202
Unigene13703	1	p2	(TA)7	14	1462	1475
Unigene13703	2	p2	(TA)7	14	1499	1512
Unigene13716	1	p2	(AT)7	14	1061	1074
Unigene13721	1	p3	(TGA)5	15	578	592
Unigene13736	1	p3	(TGT)6	18	733	750
Unigene13738	1	p3	(TTC)5	15	269	283
Unigene13739	1	p2	(TG)12	24	112	135
Unigene13743	1	p2	(AG)7	14	962	975
Unigene13744	1	p3	(CTG)5	15	500	514
Unigene13745	1	p2	(TC)10	20	928	947
Unigene13748	1	p4	(GAAG)4	16	660	675
Unigene13763	1	p6	(AGACGA)4	24	672	695
Unigene13773	1	p2	(GA)7	14	51	64
Unigene13776	1	p2	(GA)9	18	941	958
Unigene13779	1	p3	(CAT)8	24	356	379
Unigene13779	2	p3	(ATC)6	18	740	757
Unigene13781	1	p2	(GA)7	14	1727	1740
Unigene13781	2	p2	(GT)13	26	1745	1770
Unigene13784	1	p3	(CCA)5	15	273	287
Unigene13785	1	p3	(GAG)5	15	324	338
Unigene13787	1	p2	(TA)6	12	57	68
Unigene13789	1	p2	(CT)8	16	99	114
Unigene13795	1	p2	(GT)6	12	821	832
Unigene13796	1	p6	(GCAGGC)4	24	143	166
Unigene13800	1	p2	(TA)9	18	44	61
Unigene13800	2	p3	(ATC)6	18	657	674
Unigene13802	1	p3	(CTT)8	24	1	24
Unigene13808	1	p2	(TC)8	16	12	27
Unigene13813	1	p3	(GAG)5	15	504	518
Unigene13819	1	p2	(AT)8	16	16	31
Unigene13831	1	p2	(AC)9	18	15	32
Unigene13831	2	p5	(CACAC)5	25	82	106
Unigene13831	3	p2	(CT)10	20	119	138
Unigene13831	4	p2	(AC)7	14	158	171
Unigene13836	1	p2	(CT)7	14	336	349
Unigene13841	1	p2	(CT)6	12	1894	1905
Unigene13844	1	p2	(CT)9	18	1990	2007
Unigene13850	1	p3	(TTC)9	27	1	27
Unigene13851	1	p4	(CTCC)4	16	240	255
Unigene13852	1	p2	(GA)6	12	501	512
Unigene13863	1	p2	(AT)9	18	1192	1209
Unigene13870	1	p3	(TCT)7	21	191	211
Unigene13872	1	p2	(GT)10	20	137	156
Unigene13874	1	p2	(CT)11	22	7	28
Unigene13881	1	p2	(AT)9	18	69	86
Unigene13881	2	p2	(GA)8	16	112	127
Unigene13881	3	p2	(AG)8	16	163	178
Unigene13881	4	p3	(CAG)5	15	443	457
Unigene13883	1	p2	(TC)10	20	105	124
Unigene13887	1	p3	(CCA)5	15	114	128
Unigene13891	1	p2	(TC)8	16	78	93
Unigene13891	2	p2	(GA)7	14	307	320
Unigene13891	3	p4	(AGAA)4	16	588	603
Unigene13894	1	p2	(TC)6	12	26	37
Unigene13907	1	p2	(GA)6	12	805	816
Unigene13909	1	p2	(AG)12	24	115	138
Unigene13912	1	p6	(GTTGCT)4	24	10	33
Unigene13917	1	p2	(GA)10	20	951	970
Unigene13928	1	p2	(TC)7	14	110	123
Unigene13934	1	p2	(CT)12	24	578	601
Unigene13937	1	p2	(AG)7	14	162	175
Unigene13937	2	p2	(AC)13	26	564	589
Unigene13951	1	p2	(TG)6	12	61	72
Unigene13955	1	p2	(CT)8	16	29	44
Unigene13965	1	p3	(TTC)6	18	210	227
Unigene13977	1	p2	(CT)9	18	634	651
Unigene13984	1	p2	(GA)13	26	1	26
Unigene13988	1	p3	(GAA)5	15	2912	2926
Unigene13996	1	p3	(AGC)5	15	383	397
Unigene14008	1	p2	(CT)9	18	3690	3707
Unigene14021	1	p4	(AGAA)4	16	2031	2046
Unigene14024	1	p3	(AAG)5	15	789	803
Unigene14026	1	p3	(TTC)8	24	169	192
Unigene14030	1	p3	(ATC)5	15	368	382
Unigene14031	1	p3	(ATC)5	15	550	564
Unigene14049	1	p2	(TA)8	16	62	77
Unigene14063	1	p2	(AC)9	18	1405	1422
Unigene14074	1	p2	(CT)6	12	1161	1172
Unigene14082	1	p2	(TG)7	14	1416	1429
Unigene14094	1	p2	(AC)6	12	57	68
Unigene14109	1	p2	(TG)12	24	2	25
Unigene14131	1	p2	(CT)8	16	107	122
Unigene14131	2	p2	(AC)6	12	166	177
Unigene14131	3	p6	(GTTGGA)4	24	480	503
Unigene14133	1	p2	(AG)9	18	65	82
Unigene14133	2	p2	(TG)8	16	144	159
Unigene14139	1	p2	(AC)6	12	2983	2994
Unigene14157	1	p2	(AG)7	14	20	33
Unigene14157	2	p2	(GA)7	14	63	76
Unigene14186	1	p2	(AG)6	12	28	39
Unigene14221	1	p2	(GA)6	12	1385	1396
Unigene14221	2	p2	(GA)9	18	1418	1435
Unigene14222	1	p2	(TG)6	12	63	74
Unigene14237	1	p2	(GA)6	12	276	287
Unigene14256	1	p2	(CT)6	12	59	70
Unigene14289	1	p2	(AC)13	26	1	26
Unigene14290	1	p2	(GA)7	14	363	376
Unigene14320	1	p4	(CTCA)4	16	1420	1435
Unigene14345	1	p2	(TC)10	20	5	24
Unigene14345	2	p2	(TC)7	14	58	71
Unigene14345	3	p4	(ACAT)6	24	86	109
Unigene14369	1	p2	(TC)6	12	349	360
Unigene14379	1	p5	(TTGGA)4	20	106	125
Unigene14398	1	p2	(CT)10	20	9	28
Unigene14405	1	p3	(CAG)5	15	259	273
Unigene14418	1	p2	(CT)9	18	23	40
Unigene14418	2	p2	(CA)9	18	130	147
Unigene14436	1	p2	(CA)6	12	5	16
Unigene14448	1	p3	(TGA)5	15	258	272
Unigene14462	1	p2	(TG)6	12	165	176
Unigene14463	1	p3	(ATT)5	15	634	648
Unigene14466	1	p3	(CCT)5	15	23	37
Unigene14501	1	p2	(CA)9	18	9	26
Unigene14501	2	p2	(TC)6	12	143	154
Unigene14501	3	p2	(TC)9	18	268	285
Unigene14503	1	p3	(GAT)5	15	146	160
Unigene14512	1	p2	(AT)6	12	1074	1085
Unigene14531	1	p2	(GA)8	16	1160	1175
Unigene14532	1	p2	(AT)6	12	182	193
Unigene14547	1	p2	(CT)8	16	1087	1102
Unigene14584	1	p3	(TGT)5	15	3584	3598
Unigene14593	1	p2	(GA)7	14	410	423
Unigene14607	1	p2	(CT)6	12	246	257
Unigene14616	1	p2	(TC)9	18	174	191
Unigene14620	1	p3	(GGC)7	21	230	250
Unigene14642	1	p3	(TCT)5	15	434	448
Unigene14667	1	p2	(TC)8	16	19	34
Unigene14668	1	p2	(AG)11	22	276	297
Unigene14670	1	p2	(AT)8	16	1	16
Unigene14686	1	p3	(GGT)5	15	783	797
Unigene14704	1	p2	(AG)11	22	1100	1121
Unigene14716	1	p2	(AC)6	12	88	99
Unigene14718	1	p2	(AG)9	18	11	28
Unigene14718	2	p2	(AG)11	22	93	114
Unigene14718	3	p3	(GAA)7	21	930	950
Unigene14726	1	p2	(TC)6	12	23	34
Unigene14733	1	p4	(GTAT)5	20	309	328
Unigene14733	2	p2	(AG)11	22	335	356
Unigene14772	1	p3	(CAC)5	15	590	604
Unigene14797	1	p3	(CTC)7	21	30	50
Unigene14801	1	p3	(AAC)5	15	10	24
Unigene14804	1	p2	(CA)9	18	382	399
Unigene14813	1	p2	(AC)9	18	940	957
Unigene14813	2	p2	(GA)12	24	1130	1153
Unigene14817	1	p2	(TC)13	26	1	26
Unigene14821	1	p3	(CAA)7	21	306	326
Unigene14827	1	p2	(TA)6	12	263	274
Unigene14827	2	p4	(GTAT)4	16	293	308
Unigene14842	1	p3	(AAT)5	15	60	74
Unigene14850	1	p2	(GA)6	12	192	203
Unigene14852	1	p2	(AG)9	18	94	111
Unigene14858	1	p3	(ATG)5	15	842	856
Unigene14862	1	p3	(GTG)8	24	1	24
Unigene14862	2	p2	(GA)7	14	194	207
Unigene14862	3	p2	(CT)11	22	273	294
Unigene14867	1	p2	(AG)6	12	237	248
Unigene14885	1	p3	(TGA)5	15	189	203
Unigene14887	1	p3	(CCT)5	15	62	76
Unigene14891	1	p2	(TC)9	18	77	94
Unigene14901	1	p2	(TC)6	12	28	39
Unigene14912	1	p2	(TC)6	12	1	12
Unigene14916	1	p4	(CTTT)5	20	210	229
Unigene14926	1	p2	(TC)9	18	38	55
Unigene14941	1	p2	(CT)7	14	71	84
Unigene14945	1	p2	(AG)7	14	15	28
Unigene14988	1	p2	(GA)11	22	1607	1628
Unigene14998	1	p3	(CCG)5	15	310	324
Unigene14998	2	p6	(CCTCAA)4	24	432	455
Unigene15022	1	p4	(CAGG)4	16	186	201
Unigene15030	1	p3	(TCT)5	15	158	172
[truncated: 5,510 more rows]
